# Supplementary material for: Stabilized Carbon‐Centered Radical‐Mediated Carbosulfenylation of Styrenes: Modular Synthesis of Sulfur‐Containing Glycine and Peptide Derivatives
Source: Adv Sci (Weinh). 2024 Jun 9;11(29):2402428. doi: 10.1002/advs.202402428 (PMC11304285; doi:10.1002/advs.202402428)
Supplement: Supplementary file 2 — Supporting Information [file ADVS-11-2402428-s001.zip]

Archive with 2 entries (2 files):
- advs202402428-sup-0002-SuppMat/2270550.cif
- advs202402428-sup-0002-SuppMat/checkcif.pdf
