# Supplementary material for: Stabilized Carbon‐Centered Radical‐Mediated Carbosulfenylation of Styrenes: Modular Synthesis of Sulfur‐Containing Glycine and Peptide Derivatives
Source: Adv Sci (Weinh). 2024 Jun 9;11(29):2402428. doi: 10.1002/advs.202402428 (PMC11304285; doi:10.1002/advs.202402428)
Supplement: Supplementary file 2 — Supporting Information [file ADVS-11-2402428-s001.zip › advs202402428-sup-0002-SuppMat/2270550.cif]

####################################################################### 
# 
# This file contains crystal structure data downloaded from the 
# Cambridge Structural Database (CSD) hosted by the Cambridge 
# Crystallographic Data Centre (CCDC).
# 
# Full information about CCDC data access policies and citation 
# guidelines are available at http://www.ccdc.cam.ac.uk/access/V1 
# 
# Audit and citation data items may have been added by the CCDC. 
# Please retain this information to preserve the provenance of 
# this file and to allow appropriate attribution of the data. 
# 
#######################################################################

data_mo_yzh1_0m_a
_database_code_depnum_ccdc_archive 'CCDC 2270550'
loop_
_audit_author_name
_audit_author_address
YZH
;NNU
China
;
_audit_update_record             
;
2023-06-17 deposited with the CCDC.	2023-06-17 downloaded from the CCDC.
;
_audit_creation_date             2023-06-16
_audit_creation_method           
;
Olex2 1.5
(compiled 2023.03.06 svn.rbb2c1857 for OlexSys, GUI svn.r6748)
;
_shelx_SHELXL_version_number     2019/2
_audit_contact_author_address    ?
_audit_contact_author_email      ?
_audit_contact_author_phone      ?
_publ_contact_author_id_orcid    ?
_publ_section_references         
;
Dolomanov, O.V., Bourhis, L.J., Gildea, R.J, Howard, J.A.K. & Puschmann, H.
 (2009), J. Appl. Cryst. 42, 339-341.

Sheldrick, G.M. (2015). Acta Cryst. C71, 3-8.
;
_chemical_name_common            ?
_chemical_name_systematic        ?
_chemical_formula_moiety         'C30 H29 N O2 S'
_chemical_formula_sum            'C30 H29 N O2 S'
_chemical_formula_weight         467.60
_chemical_melting_point          ?
loop_
_atom_type_symbol
_atom_type_description
_atom_type_scat_dispersion_real
_atom_type_scat_dispersion_imag
_atom_type_scat_source
C C 0.0033 0.0016 'International Tables Vol C Tables 4.2.6.8 and 6.1.1.4'
H H 0.0000 0.0000 'International Tables Vol C Tables 4.2.6.8 and 6.1.1.4'
N N 0.0061 0.0033 'International Tables Vol C Tables 4.2.6.8 and 6.1.1.4'
O O 0.0106 0.0060 'International Tables Vol C Tables 4.2.6.8 and 6.1.1.4'
S S 0.1246 0.1234 'International Tables Vol C Tables 4.2.6.8 and 6.1.1.4'

_shelx_space_group_comment       
;
The symmetry employed for this shelxl refinement is uniquely defined
by the following loop, which should always be used as a source of
symmetry information in preference to the above space-group names.
They are only intended as comments.
;
_space_group_crystal_system      triclinic
_space_group_IT_number           2
_space_group_name_H-M_alt        'P -1'
_space_group_name_Hall           '-P 1'
loop_
_space_group_symop_operation_xyz
'x, y, z'
'-x, -y, -z'

_cell_length_a                   9.712(3)
_cell_length_b                   11.760(4)
_cell_length_c                   12.338(4)
_cell_angle_alpha                108.416(4)
_cell_angle_beta                 110.622(4)
_cell_angle_gamma                91.533(4)
_cell_volume                     1236.2(6)
_cell_formula_units_Z            2
_cell_measurement_reflns_used    6753
_cell_measurement_temperature    296.15
_cell_measurement_theta_max      27.544
_cell_measurement_theta_min      2.332
_shelx_estimated_absorpt_T_max   0.998
_shelx_estimated_absorpt_T_min   0.992
_exptl_absorpt_coefficient_mu    0.158
_exptl_absorpt_correction_T_max  0.7456
_exptl_absorpt_correction_T_min  0.6861
_exptl_absorpt_correction_type   multi-scan
_exptl_absorpt_process_details   
;
SADABS-2016/2 (Bruker,2016/2) was used for absorption correction.
wR2(int) was 0.0899 before and 0.0413 after correction.
The Ratio of minimum to maximum transmission is 0.9202.
The \l/2 correction factor is Not present.
;
_exptl_absorpt_special_details   ?
_exptl_crystal_colour            'light colourless'
_exptl_crystal_colour_lustre     .
_exptl_crystal_colour_modifier   light
_exptl_crystal_colour_primary    colourless
_exptl_crystal_density_diffrn    1.256
_exptl_crystal_density_meas      ?
_exptl_crystal_density_method    ?
_exptl_crystal_description       block
_exptl_crystal_F_000             496
_exptl_crystal_size_max          0.05
_exptl_crystal_size_mid          0.03
_exptl_crystal_size_min          0.01
_exptl_transmission_factor_max   ?
_exptl_transmission_factor_min   ?
_diffrn_reflns_av_R_equivalents  0.0287
_diffrn_reflns_av_unetI/netI     0.0304
_diffrn_reflns_Laue_measured_fraction_full 0.992
_diffrn_reflns_Laue_measured_fraction_max 0.984
_diffrn_reflns_limit_h_max       12
_diffrn_reflns_limit_h_min       -12
_diffrn_reflns_limit_k_max       15
_diffrn_reflns_limit_k_min       -15
_diffrn_reflns_limit_l_max       15
_diffrn_reflns_limit_l_min       -16
_diffrn_reflns_number            17537
_diffrn_reflns_point_group_measured_fraction_full 0.992
_diffrn_reflns_point_group_measured_fraction_max 0.984
_diffrn_reflns_theta_full        25.242
_diffrn_reflns_theta_max         27.595
_diffrn_reflns_theta_min         1.848
_diffrn_ambient_temperature      296.15
_diffrn_detector_area_resol_mean ?
_diffrn_measured_fraction_theta_full 0.992
_diffrn_measured_fraction_theta_max 0.984
_diffrn_measurement_device_type  'Bruker APEX-II CCD'
_diffrn_measurement_method       '\f and \w scans'
_diffrn_radiation_type           MoK\a
_diffrn_radiation_wavelength     0.71073
_diffrn_source                   ?
_diffrn_source_current           30.0
_diffrn_source_power             1.5
_diffrn_source_voltage           50.0
_diffrn_standards_number         0
_reflns_Friedel_coverage         0.000
_reflns_Friedel_fraction_full    .
_reflns_Friedel_fraction_max     .
_reflns_number_gt                4594
_reflns_number_total             5654
_reflns_special_details          
;
 Reflections were merged by SHELXL according to the crystal
 class for the calculation of statistics and refinement.
 
 _reflns_Friedel_fraction is defined as the number of unique
 Friedel pairs measured divided by the number that would be
 possible theoretically, ignoring centric projections and
 systematic absences.
;
_reflns_threshold_expression     'I > 2\s(I)'
_computing_cell_refinement       'SAINT V8.40B (?, 2016)'
_computing_data_collection       ?
_computing_data_reduction        'SAINT V8.40B (?, 2016)'
_computing_molecular_graphics    'Olex2 1.5 (Dolomanov et al., 2009)'
_computing_publication_material  'Olex2 1.5 (Dolomanov et al., 2009)'
_computing_structure_refinement  'SHELXL 2019/2 (Sheldrick, 2015)'
_computing_structure_solution    ?
_refine_diff_density_max         0.578
_refine_diff_density_min         -0.392
_refine_diff_density_rms         0.060
_refine_ls_extinction_coef       .
_refine_ls_extinction_method     none
_refine_ls_goodness_of_fit_ref   1.040
_refine_ls_hydrogen_treatment    constr
_refine_ls_matrix_type           full
_refine_ls_number_parameters     308
_refine_ls_number_reflns         5654
_refine_ls_number_restraints     0
_refine_ls_R_factor_all          0.0669
_refine_ls_R_factor_gt           0.0539
_refine_ls_restrained_S_all      1.040
_refine_ls_shift/su_max          0.000
_refine_ls_shift/su_mean         0.000
_refine_ls_structure_factor_coef Fsqd
_refine_ls_weighting_details     
'w=1/[\s^2^(Fo^2^)+(0.0962P)^2^+0.5641P] where P=(Fo^2^+2Fc^2^)/3'
_refine_ls_weighting_scheme      calc
_refine_ls_wR_factor_gt          0.1601
_refine_ls_wR_factor_ref         0.1715
_refine_special_details          ?
_olex2_refinement_description    
;
1. Fixed Uiso
 At 1.2 times of:
  All C(H) groups, All C(H,H) groups, All N(H) groups
 At 1.5 times of:
  All C(H,H,H) groups
2.a Ternary CH refined with riding coordinates:
 C00B(H00C)
2.b Secondary CH2 refined with riding coordinates:
 C00A(H00A,H00B), C00T(H00T,H00U)
2.c Aromatic/amide H refined with riding coordinates:
 N004(H004), C00D(H00D), C00E(H00E), C00F(H00F), C00G(H00G), C00H(H00H),
 C00I(H00I), C00J(H00J), C00K(H00K), C00L(H00L), C00M(H00M), C00N(H00N),
 C00O(H00O), C00P(H00P), C00Q(H00Q), C00R(H00R), C00S(H00S), C00U(H00V),
 C00V(H00W), C00W(H00X), C00X(H00Y)
2.d Idealised Me refined as rotating group:
 C00Y(H00Z,H,HA)
;
_atom_sites_solution_hydrogens   geom
_atom_sites_solution_primary     ?
_atom_sites_solution_secondary   ?
loop_
_atom_site_label
_atom_site_type_symbol
_atom_site_fract_x
_atom_site_fract_y
_atom_site_fract_z
_atom_site_U_iso_or_equiv
_atom_site_adp_type
_atom_site_occupancy
_atom_site_site_symmetry_order
_atom_site_calc_flag
_atom_site_refinement_flags_posn
_atom_site_refinement_flags_adp
_atom_site_refinement_flags_occupancy
_atom_site_disorder_assembly
_atom_site_disorder_group
S001 S 0.54785(7) 0.49704(5) 0.86732(5) 0.04354(18) Uani 1 1 d . . . . .
O002 O 0.78926(15) 0.28731(13) 0.51004(14) 0.0395(3) Uani 1 1 d . . . . .
O003 O 0.67731(18) 0.45180(13) 0.52269(15) 0.0461(4) Uani 1 1 d . . . . .
N004 N 0.41081(17) 0.29139(14) 0.44667(14) 0.0316(3) Uani 1 1 d . . . . .
H004 H 0.367676 0.348184 0.478326 0.038 Uiso 1 1 calc R U . . .
C005 C 0.6791(2) 0.34835(16) 0.52040(16) 0.0306(4) Uani 1 1 d . . . . .
C006 C 0.3416(2) 0.22157(16) 0.32135(16) 0.0294(4) Uani 1 1 d . . . . .
C007 C 0.56344(19) 0.30085(15) 0.66303(16) 0.0271(4) Uani 1 1 d . . . . .
C008 C 0.7257(2) 0.29487(17) 0.73703(16) 0.0302(4) Uani 1 1 d . . . . .
C009 C 0.4577(2) 0.20538(16) 0.67061(17) 0.0310(4) Uani 1 1 d . . . . .
C00A C 0.5167(2) 0.42832(16) 0.70391(17) 0.0322(4) Uani 1 1 d . . . . .
H00A H 0.411487 0.421849 0.656010 0.039 Uiso 1 1 calc R U . . .
H00B H 0.570387 0.483123 0.682690 0.039 Uiso 1 1 calc R U . . .
C00B C 0.55221(19) 0.27210(15) 0.52549(16) 0.0276(4) Uani 1 1 d . . . . .
H00C H 0.561245 0.186410 0.492257 0.033 Uiso 1 1 calc R U . . .
C00C C 0.4167(2) 0.59946(18) 0.85341(18) 0.0355(4) Uani 1 1 d . . . . .
C00D C 0.2234(2) 0.2639(2) 0.24857(19) 0.0385(4) Uani 1 1 d . . . . .
H00D H 0.195928 0.337506 0.283702 0.046 Uiso 1 1 calc R U . . .
C00E C 0.8336(2) 0.39716(19) 0.80687(19) 0.0388(4) Uani 1 1 d . . . . .
H00E H 0.806626 0.473913 0.816106 0.047 Uiso 1 1 calc R U . . .
C00F C 0.3489(2) 0.11885(18) 0.5677(2) 0.0398(5) Uani 1 1 d . . . . .
H00F H 0.339200 0.115574 0.489022 0.048 Uiso 1 1 calc R U . . .
C00G C 0.7703(2) 0.1812(2) 0.7261(2) 0.0428(5) Uani 1 1 d . . . . .
H00G H 0.699388 0.111620 0.681235 0.051 Uiso 1 1 calc R U . . .
C00H C 0.3796(2) 0.11074(18) 0.26599(18) 0.0382(4) Uani 1 1 d . . . . .
H00H H 0.458206 0.081042 0.312297 0.046 Uiso 1 1 calc R U . . .
C00I C 0.4702(3) 0.20415(19) 0.7863(2) 0.0417(5) Uani 1 1 d . . . . .
H00I H 0.544753 0.258013 0.856735 0.050 Uiso 1 1 calc R U . . .
C00J C 0.1473(2) 0.1972(2) 0.1250(2) 0.0483(5) Uani 1 1 d . . . . .
H00J H 0.069559 0.226848 0.077630 0.058 Uiso 1 1 calc R U . . .
C00K C 0.3735(3) 0.1239(2) 0.7986(2) 0.0514(6) Uani 1 1 d . . . . .
H00K H 0.382032 0.126609 0.876839 0.062 Uiso 1 1 calc R U . . .
C00L C 0.3001(3) 0.0443(2) 0.1415(2) 0.0471(5) Uani 1 1 d . . . . .
H00L H 0.325284 -0.030146 0.105803 0.056 Uiso 1 1 calc R U . . .
C00M C 0.4584(3) 0.7160(2) 0.8607(2) 0.0492(5) Uani 1 1 d . . . . .
H00M H 0.555174 0.740397 0.870305 0.059 Uiso 1 1 calc R U . . .
C00N C 0.2543(3) 0.0371(2) 0.5807(2) 0.0493(5) Uani 1 1 d . . . . .
H00N H 0.183195 -0.020367 0.510735 0.059 Uiso 1 1 calc R U . . .
C00O C 0.1848(3) 0.0872(2) 0.0705(2) 0.0502(6) Uani 1 1 d . . . . .
H00O H 0.133052 0.042773 -0.012838 0.060 Uiso 1 1 calc R U . . .
C00P C 0.9821(3) 0.3856(3) 0.8633(2) 0.0512(6) Uani 1 1 d . . . . .
H00P H 1.053119 0.454717 0.910967 0.061 Uiso 1 1 calc R U . . .
C00Q C 0.2650(3) 0.0405(2) 0.6954(3) 0.0518(6) Uani 1 1 d . . . . .
H00Q H 0.200035 -0.012686 0.703718 0.062 Uiso 1 1 calc R U . . .
C00R C 0.9182(3) 0.1701(3) 0.7808(3) 0.0578(6) Uani 1 1 d . . . . .
H00R H 0.945998 0.093659 0.771797 0.069 Uiso 1 1 calc R U . . .
C00S C 1.0245(3) 0.2727(3) 0.8489(2) 0.0585(7) Uani 1 1 d . . . . .
H00S H 1.124058 0.265574 0.884801 0.070 Uiso 1 1 calc R U . . .
C00T C 0.9176(3) 0.3567(2) 0.5116(3) 0.0548(6) Uani 1 1 d . . . . .
H00T H 0.954405 0.429376 0.584765 0.066 Uiso 1 1 calc R U . . .
H00U H 0.889253 0.380773 0.439395 0.066 Uiso 1 1 calc R U . . .
C00U C 0.2146(3) 0.7620(2) 0.8401(3) 0.0608(7) Uani 1 1 d . . . . .
H00V H 0.146854 0.816368 0.836543 0.073 Uiso 1 1 calc R U . . .
C00V C 0.2727(3) 0.5643(2) 0.8384(3) 0.0564(6) Uani 1 1 d . . . . .
H00W H 0.243290 0.486070 0.832684 0.068 Uiso 1 1 calc R U . . .
C00W C 0.3567(3) 0.7964(2) 0.8538(3) 0.0610(7) Uani 1 1 d . . . . .
H00X H 0.385457 0.874477 0.858490 0.073 Uiso 1 1 calc R U . . .
C00X C 0.1723(3) 0.6449(3) 0.8317(3) 0.0694(8) Uani 1 1 d . . . . .
H00Y H 0.075244 0.620644 0.821439 0.083 Uiso 1 1 calc R U . . .
C00Y C 1.0348(3) 0.2780(3) 0.5119(4) 0.0827(10) Uani 1 1 d . . . . .
H00Z H 0.997637 0.206939 0.438758 0.124 Uiso 1 1 calc R U . . .
H H 1.061571 0.254390 0.583519 0.124 Uiso 1 1 calc R U . . .
HA H 1.120868 0.321825 0.513755 0.124 Uiso 1 1 calc R U . . .

loop_
_atom_site_aniso_label
_atom_site_aniso_U_11
_atom_site_aniso_U_22
_atom_site_aniso_U_33
_atom_site_aniso_U_23
_atom_site_aniso_U_13
_atom_site_aniso_U_12
S001 0.0543(3) 0.0451(3) 0.0288(3) 0.0095(2) 0.0149(2) 0.0229(2)
O002 0.0348(7) 0.0393(7) 0.0508(9) 0.0173(6) 0.0218(7) 0.0110(6)
O003 0.0549(9) 0.0346(8) 0.0590(10) 0.0214(7) 0.0284(8) 0.0129(7)
N004 0.0304(8) 0.0324(8) 0.0261(7) 0.0072(6) 0.0061(6) 0.0123(6)
C005 0.0339(9) 0.0324(9) 0.0240(8) 0.0086(7) 0.0098(7) 0.0084(7)
C006 0.0282(9) 0.0323(9) 0.0261(8) 0.0098(7) 0.0090(7) 0.0027(7)
C007 0.0272(8) 0.0269(8) 0.0243(8) 0.0078(6) 0.0071(7) 0.0060(6)
C008 0.0297(9) 0.0357(9) 0.0242(8) 0.0112(7) 0.0081(7) 0.0080(7)
C009 0.0290(9) 0.0298(9) 0.0348(9) 0.0121(7) 0.0119(7) 0.0079(7)
C00A 0.0391(10) 0.0307(9) 0.0263(9) 0.0083(7) 0.0130(8) 0.0118(7)
C00B 0.0284(9) 0.0271(8) 0.0245(8) 0.0078(6) 0.0076(7) 0.0089(6)
C00C 0.0428(11) 0.0351(9) 0.0296(9) 0.0068(7) 0.0183(8) 0.0118(8)
C00D 0.0319(10) 0.0468(11) 0.0343(10) 0.0138(9) 0.0098(8) 0.0118(8)
C00E 0.0344(10) 0.0424(11) 0.0342(10) 0.0084(8) 0.0110(8) 0.0042(8)
C00F 0.0384(11) 0.0385(10) 0.0382(11) 0.0130(8) 0.0102(9) 0.0014(8)
C00G 0.0382(11) 0.0407(11) 0.0466(12) 0.0189(9) 0.0093(9) 0.0120(8)
C00H 0.0429(11) 0.0355(10) 0.0312(10) 0.0110(8) 0.0085(8) 0.0099(8)
C00I 0.0474(12) 0.0406(11) 0.0364(11) 0.0135(9) 0.0152(9) 0.0033(9)
C00J 0.0333(11) 0.0688(15) 0.0348(11) 0.0181(10) 0.0032(9) 0.0112(10)
C00K 0.0648(15) 0.0512(13) 0.0482(13) 0.0231(11) 0.0281(12) 0.0064(11)
C00L 0.0557(14) 0.0368(11) 0.0362(11) 0.0039(9) 0.0110(10) 0.0047(9)
C00M 0.0517(13) 0.0419(12) 0.0643(15) 0.0206(11) 0.0317(12) 0.0123(10)
C00N 0.0419(12) 0.0433(12) 0.0531(13) 0.0145(10) 0.0099(10) -0.0046(9)
C00O 0.0457(13) 0.0574(14) 0.0291(10) 0.0043(9) 0.0033(9) -0.0014(10)
C00P 0.0328(11) 0.0725(16) 0.0350(11) 0.0085(10) 0.0075(9) -0.0026(10)
C00Q 0.0484(13) 0.0472(12) 0.0696(16) 0.0271(12) 0.0281(12) 0.0034(10)
C00R 0.0488(14) 0.0652(16) 0.0659(17) 0.0348(14) 0.0175(12) 0.0300(12)
C00S 0.0310(11) 0.095(2) 0.0496(14) 0.0330(14) 0.0076(10) 0.0176(12)
C00T 0.0427(13) 0.0586(14) 0.0700(17) 0.0227(13) 0.0292(12) 0.0043(10)
C00U 0.0616(16) 0.0574(15) 0.0729(18) 0.0238(13) 0.0339(14) 0.0310(13)
C00V 0.0501(14) 0.0438(12) 0.0797(18) 0.0204(12) 0.0306(13) 0.0079(10)
C00W 0.0710(18) 0.0415(12) 0.083(2) 0.0279(13) 0.0380(15) 0.0202(12)
C00X 0.0470(15) 0.0668(17) 0.103(2) 0.0305(17) 0.0369(16) 0.0185(12)
C00Y 0.0448(15) 0.091(2) 0.121(3) 0.035(2) 0.0428(18) 0.0171(15)

_geom_special_details            
;
 All esds (except the esd in the dihedral angle between two l.s. planes)
 are estimated using the full covariance matrix.  The cell esds are taken
 into account individually in the estimation of esds in distances, angles
 and torsion angles; correlations between esds in cell parameters are only
 used when they are defined by crystal symmetry.  An approximate (isotropic)
 treatment of cell esds is used for estimating esds involving l.s. planes.
;
loop_
_geom_bond_atom_site_label_1
_geom_bond_atom_site_label_2
_geom_bond_distance
_geom_bond_site_symmetry_2
_geom_bond_publ_flag
S001 C00A 1.8268(19) . ?
S001 C00C 1.778(2) . ?
O002 C005 1.325(2) . ?
O002 C00T 1.462(3) . ?
O003 C005 1.209(2) . ?
N004 H004 0.8600 . ?
N004 C006 1.398(2) . ?
N004 C00B 1.449(2) . ?
C005 C00B 1.535(3) . ?
C006 C00D 1.400(3) . ?
C006 C00H 1.394(3) . ?
C007 C008 1.535(2) . ?
C007 C009 1.548(2) . ?
C007 C00A 1.558(2) . ?
C007 C00B 1.585(2) . ?
C008 C00E 1.389(3) . ?
C008 C00G 1.397(3) . ?
C009 C00F 1.395(3) . ?
C009 C00I 1.394(3) . ?
C00A H00A 0.9700 . ?
C00A H00B 0.9700 . ?
C00B H00C 0.9800 . ?
C00C C00M 1.385(3) . ?
C00C C00V 1.378(3) . ?
C00D H00D 0.9300 . ?
C00D C00J 1.381(3) . ?
C00E H00E 0.9300 . ?
C00E C00P 1.396(3) . ?
C00F H00F 0.9300 . ?
C00F C00N 1.396(3) . ?
C00G H00G 0.9300 . ?
C00G C00R 1.385(3) . ?
C00H H00H 0.9300 . ?
C00H C00L 1.393(3) . ?
C00I H00I 0.9300 . ?
C00I C00K 1.392(3) . ?
C00J H00J 0.9300 . ?
C00J C00O 1.381(4) . ?
C00K H00K 0.9300 . ?
C00K C00Q 1.379(4) . ?
C00L H00L 0.9300 . ?
C00L C00O 1.376(3) . ?
C00M H00M 0.9300 . ?
C00M C00W 1.386(3) . ?
C00N H00N 0.9300 . ?
C00N C00Q 1.369(4) . ?
C00O H00O 0.9300 . ?
C00P H00P 0.9300 . ?
C00P C00S 1.376(4) . ?
C00Q H00Q 0.9300 . ?
C00R H00R 0.9300 . ?
C00R C00S 1.382(4) . ?
C00S H00S 0.9300 . ?
C00T H00T 0.9700 . ?
C00T H00U 0.9700 . ?
C00T C00Y 1.486(4) . ?
C00U H00V 0.9300 . ?
C00U C00W 1.363(4) . ?
C00U C00X 1.387(4) . ?
C00V H00W 0.9300 . ?
C00V C00X 1.378(4) . ?
C00W H00X 0.9300 . ?
C00X H00Y 0.9300 . ?
C00Y H00Z 0.9600 . ?
C00Y H 0.9600 . ?
C00Y HA 0.9600 . ?

loop_
_geom_angle_atom_site_label_1
_geom_angle_atom_site_label_2
_geom_angle_atom_site_label_3
_geom_angle
_geom_angle_site_symmetry_1
_geom_angle_site_symmetry_3
_geom_angle_publ_flag
C00C S001 C00A 98.12(9) . . ?
C005 O002 C00T 115.41(16) . . ?
C006 N004 H004 118.6 . . ?
C006 N004 C00B 122.75(15) . . ?
C00B N004 H004 118.6 . . ?
O002 C005 C00B 112.61(15) . . ?
O003 C005 O002 123.60(18) . . ?
O003 C005 C00B 123.78(17) . . ?
N004 C006 C00D 117.66(17) . . ?
C00H C006 N004 123.97(17) . . ?
C00H C006 C00D 118.33(18) . . ?
C008 C007 C009 109.79(14) . . ?
C008 C007 C00A 114.19(15) . . ?
C008 C007 C00B 105.43(14) . . ?
C009 C007 C00A 109.62(15) . . ?
C009 C007 C00B 111.07(14) . . ?
C00A C007 C00B 106.65(13) . . ?
C00E C008 C007 123.02(17) . . ?
C00E C008 C00G 118.09(18) . . ?
C00G C008 C007 118.68(17) . . ?
C00F C009 C007 123.91(17) . . ?
C00I C009 C007 119.03(17) . . ?
C00I C009 C00F 117.06(18) . . ?
S001 C00A H00A 108.1 . . ?
S001 C00A H00B 108.1 . . ?
C007 C00A S001 116.58(12) . . ?
C007 C00A H00A 108.1 . . ?
C007 C00A H00B 108.1 . . ?
H00A C00A H00B 107.3 . . ?
N004 C00B C005 109.18(14) . . ?
N004 C00B C007 112.30(14) . . ?
N004 C00B H00C 107.9 . . ?
C005 C00B C007 111.48(14) . . ?
C005 C00B H00C 107.9 . . ?
C007 C00B H00C 107.9 . . ?
C00M C00C S001 120.73(17) . . ?
C00V C00C S001 120.04(17) . . ?
C00V C00C C00M 119.2(2) . . ?
C006 C00D H00D 119.8 . . ?
C00J C00D C006 120.5(2) . . ?
C00J C00D H00D 119.8 . . ?
C008 C00E H00E 119.8 . . ?
C008 C00E C00P 120.5(2) . . ?
C00P C00E H00E 119.8 . . ?
C009 C00F H00F 119.4 . . ?
C009 C00F C00N 121.2(2) . . ?
C00N C00F H00F 119.4 . . ?
C008 C00G H00G 119.4 . . ?
C00R C00G C008 121.2(2) . . ?
C00R C00G H00G 119.4 . . ?
C006 C00H H00H 119.9 . . ?
C00L C00H C006 120.18(19) . . ?
C00L C00H H00H 119.9 . . ?
C009 C00I H00I 119.3 . . ?
C00K C00I C009 121.4(2) . . ?
C00K C00I H00I 119.3 . . ?
C00D C00J H00J 119.5 . . ?
C00D C00J C00O 121.1(2) . . ?
C00O C00J H00J 119.5 . . ?
C00I C00K H00K 119.8 . . ?
C00Q C00K C00I 120.5(2) . . ?
C00Q C00K H00K 119.8 . . ?
C00H C00L H00L 119.5 . . ?
C00O C00L C00H 121.0(2) . . ?
C00O C00L H00L 119.5 . . ?
C00C C00M H00M 119.9 . . ?
C00C C00M C00W 120.3(2) . . ?
C00W C00M H00M 119.9 . . ?
C00F C00N H00N 119.7 . . ?
C00Q C00N C00F 120.7(2) . . ?
C00Q C00N H00N 119.7 . . ?
C00J C00O H00O 120.6 . . ?
C00L C00O C00J 118.9(2) . . ?
C00L C00O H00O 120.6 . . ?
C00E C00P H00P 119.7 . . ?
C00S C00P C00E 120.6(2) . . ?
C00S C00P H00P 119.7 . . ?
C00K C00Q H00Q 120.4 . . ?
C00N C00Q C00K 119.1(2) . . ?
C00N C00Q H00Q 120.4 . . ?
C00G C00R H00R 120.0 . . ?
C00S C00R C00G 120.0(2) . . ?
C00S C00R H00R 120.0 . . ?
C00P C00S C00R 119.6(2) . . ?
C00P C00S H00S 120.2 . . ?
C00R C00S H00S 120.2 . . ?
O002 C00T H00T 110.1 . . ?
O002 C00T H00U 110.1 . . ?
O002 C00T C00Y 107.8(2) . . ?
H00T C00T H00U 108.5 . . ?
C00Y C00T H00T 110.1 . . ?
C00Y C00T H00U 110.1 . . ?
C00W C00U H00V 120.3 . . ?
C00W C00U C00X 119.3(2) . . ?
C00X C00U H00V 120.3 . . ?
C00C C00V H00W 119.9 . . ?
C00C C00V C00X 120.1(2) . . ?
C00X C00V H00W 119.9 . . ?
C00M C00W H00X 119.8 . . ?
C00U C00W C00M 120.4(2) . . ?
C00U C00W H00X 119.8 . . ?
C00U C00X H00Y 119.7 . . ?
C00V C00X C00U 120.6(3) . . ?
C00V C00X H00Y 119.7 . . ?
C00T C00Y H00Z 109.5 . . ?
C00T C00Y H 109.5 . . ?
C00T C00Y HA 109.5 . . ?
H00Z C00Y H 109.5 . . ?
H00Z C00Y HA 109.5 . . ?
H C00Y HA 109.5 . . ?

loop_
_geom_torsion_atom_site_label_1
_geom_torsion_atom_site_label_2
_geom_torsion_atom_site_label_3
_geom_torsion_atom_site_label_4
_geom_torsion
_geom_torsion_site_symmetry_1
_geom_torsion_site_symmetry_2
_geom_torsion_site_symmetry_3
_geom_torsion_site_symmetry_4
_geom_torsion_publ_flag
S001 C00C C00M C00W -177.9(2) . . . . ?
S001 C00C C00V C00X 177.8(2) . . . . ?
O002 C005 C00B N004 -136.06(16) . . . . ?
O002 C005 C00B C007 99.29(17) . . . . ?
O003 C005 C00B N004 42.3(2) . . . . ?
O003 C005 C00B C007 -82.3(2) . . . . ?
N004 C006 C00D C00J -177.95(19) . . . . ?
N004 C006 C00H C00L 177.02(19) . . . . ?
C005 O002 C00T C00Y 174.4(2) . . . . ?
C006 N004 C00B C005 88.84(19) . . . . ?
C006 N004 C00B C007 -146.99(16) . . . . ?
C006 C00D C00J C00O 0.5(3) . . . . ?
C006 C00H C00L C00O 1.1(4) . . . . ?
C007 C008 C00E C00P -174.21(18) . . . . ?
C007 C008 C00G C00R 173.5(2) . . . . ?
C007 C009 C00F C00N -178.33(19) . . . . ?
C007 C009 C00I C00K 177.0(2) . . . . ?
C008 C007 C009 C00F -126.66(19) . . . . ?
C008 C007 C009 C00I 53.3(2) . . . . ?
C008 C007 C00A S001 -54.22(19) . . . . ?
C008 C007 C00B N004 -171.63(14) . . . . ?
C008 C007 C00B C005 -48.74(18) . . . . ?
C008 C00E C00P C00S 1.1(3) . . . . ?
C008 C00G C00R C00S 0.7(4) . . . . ?
C009 C007 C008 C00E -142.06(18) . . . . ?
C009 C007 C008 C00G 43.3(2) . . . . ?
C009 C007 C00A S001 69.42(18) . . . . ?
C009 C007 C00B N004 69.52(18) . . . . ?
C009 C007 C00B C005 -167.60(14) . . . . ?
C009 C00F C00N C00Q 0.6(4) . . . . ?
C009 C00I C00K C00Q 2.1(4) . . . . ?
C00A S001 C00C C00M -90.43(19) . . . . ?
C00A S001 C00C C00V 91.3(2) . . . . ?
C00A C007 C008 C00E -18.5(2) . . . . ?
C00A C007 C008 C00G 166.83(17) . . . . ?
C00A C007 C009 C00F 107.1(2) . . . . ?
C00A C007 C009 C00I -72.9(2) . . . . ?
C00A C007 C00B N004 -49.88(19) . . . . ?
C00A C007 C00B C005 73.01(17) . . . . ?
C00B N004 C006 C00D -166.48(17) . . . . ?
C00B N004 C006 C00H 16.0(3) . . . . ?
C00B C007 C008 C00E 98.2(2) . . . . ?
C00B C007 C008 C00G -76.4(2) . . . . ?
C00B C007 C009 C00F -10.5(2) . . . . ?
C00B C007 C009 C00I 169.45(16) . . . . ?
C00B C007 C00A S001 -170.24(12) . . . . ?
C00C S001 C00A C007 -158.14(15) . . . . ?
C00C C00M C00W C00U 0.2(4) . . . . ?
C00C C00V C00X C00U -0.1(5) . . . . ?
C00D C006 C00H C00L -0.5(3) . . . . ?
C00D C00J C00O C00L 0.0(4) . . . . ?
C00E C008 C00G C00R -1.4(3) . . . . ?
C00E C00P C00S C00R -1.8(4) . . . . ?
C00F C009 C00I C00K -3.1(3) . . . . ?
C00F C00N C00Q C00K -1.7(4) . . . . ?
C00G C008 C00E C00P 0.5(3) . . . . ?
C00G C00R C00S C00P 0.9(4) . . . . ?
C00H C006 C00D C00J -0.2(3) . . . . ?
C00H C00L C00O C00J -0.8(4) . . . . ?
C00I C009 C00F C00N 1.8(3) . . . . ?
C00I C00K C00Q C00N 0.4(4) . . . . ?
C00M C00C C00V C00X -0.5(4) . . . . ?
C00T O002 C005 O003 4.9(3) . . . . ?
C00T O002 C005 C00B -176.72(17) . . . . ?
C00V C00C C00M C00W 0.4(4) . . . . ?
C00W C00U C00X C00V 0.7(5) . . . . ?
C00X C00U C00W C00M -0.8(5) . . . . ?

_shelx_res_file                  
;
TITL mo_YZH1_0m_a.res in P-1
    mo_yzh1_0m_a.res
    created by SHELXL-2019/2 at 20:33:08 on 16-Jun-2023
REM Old TITL mo_YZH1_0m in P-1
REM SHELXT solution in P-1: R1 0.168, Rweak 0.011, Alpha 0.044
REM <I/s> 0.000 for 0 systematic absences, Orientation as input
REM Formula found by SHELXT: C29 N2 O2 S
CELL 0.71073 9.7123 11.7603 12.3383 108.416 110.622 91.533
ZERR 2 0.0029 0.0035 0.0037 0.004 0.004 0.004
LATT 1
SFAC C H N O S
UNIT 60 58 2 4 2

L.S. 10
PLAN  2
SIZE 0.01 0.05 0.03
TEMP 23
CONF
LIST 4
MORE -1
BOND $H
fmap 2
acta
OMIT 2 3 6
OMIT 1 3 7
OMIT 2 3 4
OMIT -2 3 9
OMIT -3 3 6
REM <olex2.extras>
REM <HklSrc "%.\\mo_YZH1_0m_a.hkl">
REM </olex2.extras>

WGHT    0.096200    0.564100
FVAR       0.63153
S001  5    0.547846    0.497037    0.867324    11.00000    0.05432    0.04510 =
         0.02878    0.00949    0.01491    0.02293
O002  4    0.789255    0.287313    0.510045    11.00000    0.03475    0.03929 =
         0.05082    0.01727    0.02180    0.01103
O003  4    0.677309    0.451797    0.522695    11.00000    0.05491    0.03461 =
         0.05899    0.02137    0.02841    0.01288
N004  3    0.410815    0.291389    0.446674    11.00000    0.03041    0.03244 =
         0.02610    0.00718    0.00608    0.01228
AFIX  43
H004  2    0.367676    0.348184    0.478326    11.00000   -1.20000
AFIX   0
C005  1    0.679081    0.348347    0.520404    11.00000    0.03386    0.03240 =
         0.02397    0.00861    0.00985    0.00839
C006  1    0.341564    0.221568    0.321355    11.00000    0.02823    0.03232 =
         0.02614    0.00979    0.00896    0.00271
C007  1    0.563435    0.300851    0.663026    11.00000    0.02721    0.02687 =
         0.02425    0.00777    0.00707    0.00598
C008  1    0.725679    0.294870    0.737035    11.00000    0.02971    0.03567 =
         0.02421    0.01115    0.00808    0.00798
C009  1    0.457697    0.205383    0.670613    11.00000    0.02896    0.02975 =
         0.03481    0.01207    0.01185    0.00787
C00A  1    0.516675    0.428323    0.703913    11.00000    0.03912    0.03072 =
         0.02633    0.00835    0.01299    0.01183
AFIX  23
H00A  2    0.411487    0.421849    0.656010    11.00000   -1.20000
H00B  2    0.570387    0.483123    0.682690    11.00000   -1.20000
AFIX   0
C00B  1    0.552207    0.272101    0.525487    11.00000    0.02845    0.02714 =
         0.02446    0.00782    0.00758    0.00894
AFIX  13
H00C  2    0.561245    0.186410    0.492257    11.00000   -1.20000
AFIX   0
C00C  1    0.416720    0.599464    0.853413    11.00000    0.04280    0.03507 =
         0.02964    0.00678    0.01831    0.01184
C00D  1    0.223400    0.263915    0.248567    11.00000    0.03192    0.04680 =
         0.03433    0.01377    0.00980    0.01183
AFIX  43
H00D  2    0.195928    0.337506    0.283702    11.00000   -1.20000
AFIX   0
C00E  1    0.833569    0.397158    0.806865    11.00000    0.03441    0.04236 =
         0.03415    0.00841    0.01103    0.00418
AFIX  43
H00E  2    0.806626    0.473913    0.816106    11.00000   -1.20000
AFIX   0
C00F  1    0.348899    0.118855    0.567719    11.00000    0.03839    0.03848 =
         0.03824    0.01297    0.01023    0.00137
AFIX  43
H00F  2    0.339200    0.115574    0.489022    11.00000   -1.20000
AFIX   0
C00G  1    0.770296    0.181166    0.726096    11.00000    0.03822    0.04068 =
         0.04662    0.01885    0.00931    0.01196
AFIX  43
H00G  2    0.699388    0.111620    0.681235    11.00000   -1.20000
AFIX   0
C00H  1    0.379555    0.110741    0.265986    11.00000    0.04294    0.03549 =
         0.03121    0.01104    0.00848    0.00992
AFIX  43
H00H  2    0.458206    0.081042    0.312297    11.00000   -1.20000
AFIX   0
C00I  1    0.470236    0.204153    0.786298    11.00000    0.04740    0.04062 =
         0.03644    0.01355    0.01519    0.00330
AFIX  43
H00I  2    0.544753    0.258013    0.856735    11.00000   -1.20000
AFIX   0
C00J  1    0.147315    0.197204    0.124956    11.00000    0.03329    0.06877 =
         0.03478    0.01809    0.00325    0.01121
AFIX  43
H00J  2    0.069559    0.226848    0.077630    11.00000   -1.20000
AFIX   0
C00K  1    0.373472    0.123930    0.798555    11.00000    0.06484    0.05116 =
         0.04819    0.02306    0.02809    0.00637
AFIX  43
H00K  2    0.382032    0.126609    0.876839    11.00000   -1.20000
AFIX   0
C00L  1    0.300061    0.044335    0.141488    11.00000    0.05566    0.03681 =
         0.03622    0.00392    0.01103    0.00467
AFIX  43
H00L  2    0.325284   -0.030146    0.105803    11.00000   -1.20000
AFIX   0
C00M  1    0.458436    0.715996    0.860714    11.00000    0.05169    0.04189 =
         0.06428    0.02062    0.03175    0.01235
AFIX  43
H00M  2    0.555174    0.740397    0.870305    11.00000   -1.20000
AFIX   0
C00N  1    0.254266    0.037059    0.580717    11.00000    0.04188    0.04331 =
         0.05309    0.01446    0.00993   -0.00458
AFIX  43
H00N  2    0.183195   -0.020367    0.510735    11.00000   -1.20000
AFIX   0
C00O  1    0.184831    0.087172    0.070476    11.00000    0.04572    0.05738 =
         0.02912    0.00430    0.00328   -0.00140
AFIX  43
H00O  2    0.133052    0.042773   -0.012838    11.00000   -1.20000
AFIX   0
C00P  1    0.982122    0.385568    0.863260    11.00000    0.03284    0.07252 =
         0.03497    0.00855    0.00752   -0.00262
AFIX  43
H00P  2    1.053119    0.454717    0.910967    11.00000   -1.20000
AFIX   0
C00Q  1    0.265018    0.040518    0.695440    11.00000    0.04836    0.04720 =
         0.06965    0.02707    0.02807    0.00343
AFIX  43
H00Q  2    0.200035   -0.012686    0.703718    11.00000   -1.20000
AFIX   0
C00R  1    0.918214    0.170134    0.780848    11.00000    0.04882    0.06525 =
         0.06594    0.03475    0.01746    0.03002
AFIX  43
H00R  2    0.945998    0.093659    0.771797    11.00000   -1.20000
AFIX   0
C00S  1    1.024473    0.272732    0.848901    11.00000    0.03099    0.09462 =
         0.04964    0.03296    0.00758    0.01761
AFIX  43
H00S  2    1.124058    0.265574    0.884801    11.00000   -1.20000
AFIX   0
C00T  1    0.917556    0.356742    0.511649    11.00000    0.04269    0.05858 =
         0.06997    0.02265    0.02918    0.00426
AFIX  23
H00T  2    0.954405    0.429376    0.584765    11.00000   -1.20000
H00U  2    0.889253    0.380773    0.439395    11.00000   -1.20000
AFIX   0
C00U  1    0.214647    0.761954    0.840147    11.00000    0.06159    0.05742 =
         0.07287    0.02379    0.03388    0.03098
AFIX  43
H00V  2    0.146854    0.816368    0.836543    11.00000   -1.20000
AFIX   0
C00V  1    0.272750    0.564329    0.838360    11.00000    0.05009    0.04377 =
         0.07971    0.02037    0.03063    0.00787
AFIX  43
H00W  2    0.243290    0.486070    0.832684    11.00000   -1.20000
AFIX   0
C00W  1    0.356672    0.796445    0.853794    11.00000    0.07098    0.04152 =
         0.08347    0.02787    0.03803    0.02021
AFIX  43
H00X  2    0.385457    0.874477    0.858490    11.00000   -1.20000
AFIX   0
C00X  1    0.172296    0.644947    0.831696    11.00000    0.04704    0.06678 =
         0.10301    0.03046    0.03690    0.01851
AFIX  43
H00Y  2    0.075244    0.620644    0.821439    11.00000   -1.20000
AFIX   0
C00Y  1    1.034788    0.278002    0.511947    11.00000    0.04477    0.09062 =
         0.12136    0.03488    0.04283    0.01707
AFIX 137
H00Z  2    0.997637    0.206939    0.438758    11.00000   -1.50000
H     2    1.061571    0.254390    0.583519    11.00000   -1.50000
HA    2    1.120868    0.321825    0.513755    11.00000   -1.50000
AFIX   0
HKLF 4


REM  mo_YZH1_0m_a.res in P-1
REM wR2 = 0.1715, GooF = S = 1.040, Restrained GooF = 1.040 for all data
REM R1 = 0.0539 for 4594 Fo > 4sig(Fo) and 0.0669 for all 5654 data
REM 308 parameters refined using 0 restraints

END

WGHT      0.0962      0.5641

REM Highest difference peak  0.578,  deepest hole -0.392,  1-sigma level  0.060
Q1    1   0.4191  0.3818  0.4627  11.00000  0.05    0.58
Q2    1   0.5556  0.1780  0.8685  11.00000  0.05    0.39
;
_shelx_res_checksum              44543
_shelx_hkl_file                  
;
  -1   0   0 3104.49  101.69
  -1   0   0 3567.14  101.69
  -1   0   0 3178.78  104.79
   1   0   0 3245.48  101.59
  -2   0   0    5.70    0.40
  -2   0   0    5.70    0.50
  -2   0   0    6.10    0.30
   2   0   0    4.50    0.50
   2   0   0    4.50    0.40
  -3   0   0   31.70    1.30
  -3   0   0   34.40    1.20
  -3   0   0   32.80    1.30
   3   0   0   30.20    1.30
   3   0   0   31.80    1.40
  -4   0   0  241.78    7.40
  -4   0   0  234.98    7.30
  -4   0   0  217.88    7.50
   4   0   0  222.58    7.50
   4   0   0  223.28    7.60
  -5   0   0   98.79    3.80
  -5   0   0  115.69    3.80
  -5   0   0  112.19    3.60
   5   0   0  101.69    4.00
   5   0   0  103.39    3.80
  -6   0   0    0.10    0.40
  -6   0   0   -0.10    0.50
  -6   0   0   -0.40    0.30
   6   0   0    0.30    0.50
   6   0   0    0.00    0.60
  -7   0   0    6.00    0.90
  -7   0   0    5.10    0.70
  -7   0   0    6.20    0.80
   7   0   0    5.80    1.20
   7   0   0    5.70    0.90
  -8   0   0   66.69    2.90
  -8   0   0   68.39    2.70
  -8   0   0   64.29    3.00
   8   0   0   67.29    3.50
   8   0   0   62.69    3.00
  -9   0   0   51.69    2.60
  -9   0   0   50.59    2.40
   9   0   0   50.39    3.20
 -10   0   0   43.20    2.80
 -10   0   0   35.00    3.00
  10   0   0   41.60    3.30
  11   0   0   14.00    2.20
  11  -1   0    0.30    1.40
  10  -1   0    3.90    1.60
 -10   1   0    4.00    0.90
   9  -1   0    7.10    1.60
  -9   1   0    7.00    1.00
  -9   1   0    6.50    0.90
   8  -1   0  149.88    6.00
  -8   1   0  145.29    5.20
  -8   1   0  152.58    5.40
   7  -1   0   69.59    3.50
   7  -1   0   76.59    3.00
  -7   1   0   73.29    2.80
  -7   1   0   73.69    3.00
  -7   1   0   71.89    2.90
   6  -1   0   16.80    1.60
   6  -1   0   15.20    1.10
  -6   1   0   17.20    1.00
  -6   1   0   16.70    1.00
  -6   1   0   15.70    1.10
   5  -1   0   90.49    3.60
   5  -1   0   89.19    3.30
  -5   1   0   93.29    3.20
  -5   1   0   91.69    3.30
  -5   1   0   86.89    3.10
   4  -1   0    6.00    0.60
   4  -1   0    5.10    0.70
  -4   1   0    5.40    0.50
  -4   1   0    4.30    0.50
  -4   1   0    5.80    0.60
   3  -1   0  682.13   20.70
   3  -1   0  647.34   20.90
  -3   1   0  664.43   20.70
  -3   1   0  669.53   20.70
  -3   1   0  650.43   20.70
   2  -1   0 2220.18   67.39
   2  -1   0 2166.48   67.59
  -2   1   0 2176.28   67.39
  -2   1   0 2109.39   67.59
  -2   1   0 2180.38   67.49
   1  -1   0   60.59    2.10
  -1   1   0   61.39    2.00
   0  -1   0  599.44   18.80
   0  -1   0  584.34   18.80
   0  -1   0  626.34   18.80
  -1  -1   0  933.41   28.40
  -1  -1   0  940.91   28.50
  -1  -1   0  894.81   28.40
   1   1   0  894.51   28.50
   1   1   0  916.01   28.50
  -2  -1   0  452.45   14.40
  -2  -1   0  444.46   14.20
  -2  -1   0  454.45   14.30
   2   1   0  455.05   14.40
   2   1   0  470.45   14.40
  -3  -1   0    1.10    0.40
  -3  -1   0    0.70    0.30
  -3  -1   0    0.80    0.20
   3   1   0    1.20    0.40
   3   1   0    0.10    0.30
  -4  -1   0  202.98    6.40
  -4  -1   0  198.48    6.50
  -4  -1   0  183.68    6.30
   4   1   0  191.38    6.60
   4   1   0  194.58    6.50
  -5  -1   0  105.59    3.80
  -5  -1   0  114.19    4.10
  -5  -1   0  113.39    4.00
   5   1   0  116.29    4.30
   5   1   0  113.79    4.10
  -6  -1   0   45.60    2.00
  -6  -1   0   44.40    2.10
  -6  -1   0   38.30    1.80
   6   1   0   42.10    2.10
   6   1   0   45.20    2.30
  -7  -1   0   29.90    2.00
  -7  -1   0   29.20    1.50
  -7  -1   0   30.60    1.70
   7   1   0   32.40    2.30
   7   1   0   33.30    2.00
  -8  -1   0   22.30    1.80
  -8  -1   0   14.80    1.30
  -9  -1   0   73.79    3.50
  -9  -1   0   73.89    3.20
  -9  -1   0   80.09    3.70
   9   1   0   83.09    4.20
   9   1   0   78.79    3.70
 -10  -1   0    2.30    0.90
  10   1   0    5.50    1.60
  11   1   0    5.50    1.70
  11  -2   0    1.90    1.50
 -11   2   0    2.30    0.90
  10  -2   0    7.10    1.70
 -10   2   0    8.60    1.10
   9  -2   0    9.10    1.80
  -9   2   0    8.50    1.00
  -8   2   0    1.40    0.60
  -8   2   0    2.70    0.70
   7  -2   0  249.97    9.00
  -7   2   0  249.18    8.30
  -7   2   0  255.57    8.30
   6  -2   0   19.60    1.20
   6  -2   0   20.10    1.70
  -6   2   0   21.10    1.20
  -6   2   0   20.50    1.10
  -6   2   0   19.80    1.20
   5  -2   0  390.06   12.90
   5  -2   0  393.76   12.50
  -5   2   0  390.36   12.50
  -5   2   0  386.66   12.40
  -5   2   0  394.76   12.50
   4  -2   0   30.90    1.70
   4  -2   0   32.40    1.30
  -4   2   0   32.90    1.20
  -4   2   0   29.30    1.30
   3  -2   0  234.18    7.20
   3  -2   0  223.28    7.60
  -3   2   0  229.28    7.20
  -3   2   0  225.48    7.30
   2  -2   0 1037.70   33.10
  -2   2   0 1079.19   32.90
  -2   2   0 1057.99   32.80
   1  -2   0 2339.07   70.89
   1  -2   0 2271.07   70.69
  -1   2   0 2234.38   70.69
  -1   2   0 2271.67   70.69
   0  -2   0 1678.53   51.29
   0  -2   0 1663.23   51.29
   0  -2   0 1648.24   51.39
   0  -2   0 1631.74   51.39
  -1  -2   0 4318.17  130.49
  -1  -2   0 4313.57  130.89
  -1  -2   0 4046.00  130.89
  -1  -2   0 4301.57  130.99
   1   2   0 4030.50  130.89
  -2  -2   0   26.20    1.20
  -2  -2   0   26.30    1.00
  -2  -2   0   26.50    1.10
   2   2   0   27.20    1.20
   2   2   0   25.50    1.20
  -3  -2   0    0.40    0.20
  -3  -2   0    0.30    0.30
  -3  -2   0   -0.20    0.40
   3   2   0    0.00    0.40
   3   2   0    0.40    0.40
  -4  -2   0   26.60    1.20
  -4  -2   0   26.40    1.30
  -4  -2   0   22.40    1.50
   4   2   0   25.90    1.50
   4   2   0   28.00    1.70
  -5  -2   0   88.29    3.10
  -5  -2   0   85.79    3.40
  -5  -2   0   87.49    3.30
   5   2   0   88.39    3.60
   5   2   0   86.99    3.50
  -6  -2   0   37.10    1.90
  -6  -2   0   39.30    2.10
  -6  -2   0   37.40    1.70
   6   2   0   38.70    2.30
   6   2   0   38.20    2.10
  -7  -2   0   10.40    0.90
  -7  -2   0   11.30    1.10
  -7  -2   0   12.20    1.40
   7   2   0   12.40    1.40
   7   2   0   11.30    1.50
  -8  -2   0    0.10    0.80
  -8  -2   0    0.40    0.60
  -8  -2   0    0.60    0.90
   8   2   0   -2.00    1.00
   8   2   0   -0.10    0.90
  -9  -2   0   34.80    2.30
  -9  -2   0   36.60    2.50
   9   2   0   31.90    2.40
   9   2   0   32.30    2.80
 -10  -2   0   14.60    1.80
 -10  -2   0   10.80    1.50
  10   2   0   15.30    2.20
  10   2   0   13.40    1.80
 -11  -2   0    4.40    1.30
  11   2   0    6.40    1.90
  11  -3   0    6.10    1.90
 -11   3   0    5.70    1.10
  10  -3   0    5.60    1.70
 -10   3   0    3.50    0.90
   9  -3   0   32.50    2.90
  -9   3   0   35.50    1.90
   8  -3   0   46.60    3.10
  -8   3   0   49.50    2.20
   6  -3   0    3.80    1.00
  -6   3   0    2.20    0.40
  -6   3   0    2.70    0.50
   3  -3   0  239.08    7.60
  -3   3   0  217.68    7.20
  -3   3   0  215.98    7.00
   2  -3   0  805.02   25.00
   2  -3   0  791.32   24.80
   2  -3   0  766.02   24.60
  -2   3   0  797.62   24.70
  -2   3   0  804.92   24.60
   1  -3   0 1163.58   37.10
   1  -3   0 1187.48   36.80
   1  -3   0 1201.08   36.80
   1  -3   0 1185.78   36.90
  -1   3   0 1176.38   36.90
  -1   3   0 1204.18   36.80
   0  -3   0   10.60    0.60
   0  -3   0   11.30    0.60
   0  -3   0    9.50    0.70
   0   3   0   10.30    0.60
  -1  -3   0  392.76   12.30
  -1  -3   0  388.16   12.20
  -1  -3   0  386.06   12.30
  -1  -3   0  392.26   12.30
   1   3   0  377.66   12.30
  -2  -3   0   14.50    0.70
  -2  -3   0    9.40    0.80
  -2  -3   0   12.60    0.80
   2   3   0   10.30    0.80
  -3  -3   0  480.45   13.90
   3   3   0  378.66   13.80
  -5  -3   0   49.30    2.20
  -5  -3   0   52.69    2.40
   5   3   0   46.10    2.40
  -7  -3   0  132.89    5.30
  -7  -3   0  135.39    5.20
  -7  -3   0  136.59    4.80
   7   3   0  135.99    5.40
   7   3   0  137.79    5.60
  -9  -3   0    3.20    1.20
  -9  -3   0    1.60    0.90
   9   3   0    1.40    1.10
   9   3   0    4.20    1.50
 -10  -3   0   34.80    2.80
 -10  -3   0   34.50    2.60
  10   3   0   39.70    3.30
  10   3   0   37.20    2.90
 -11  -3   0    1.70    1.10
  11   3   0    0.30    1.60
  11  -4   0    8.80    2.10
 -11   4   0    5.40    1.10
  10  -4   0   26.40    2.80
 -10   4   0   23.40    1.80
   9  -4   0   67.89    4.10
  -9   4   0   71.19    3.00
   8  -4   0    0.30    1.20
  -8   4   0    0.30    0.60
   7  -4   0    0.70    1.10
  -7   4   0    1.80    0.60
   6  -4   0    0.10    0.90
  -6   4   0    0.60    0.50
  -6   4   0    0.10    0.40
   5  -4   0    1.20    0.80
  -5   4   0   -0.10    0.40
  -5   4   0    0.30    0.30
   4  -4   0 1515.15   47.80
  -4   4   0 1523.05   47.10
  -4   4   0 1518.65   47.30
   3  -4   0  458.65   14.80
  -3   4   0  457.05   14.20
  -3   4   0  452.55   14.40
   2  -4   0    2.10    0.60
   2  -4   0    3.20    0.40
   2  -4   0    2.20    0.30
  -2   4   0    2.50    0.30
  -2   4   0    2.30    0.40
   1  -4   0    1.80    0.30
   1  -4   0    2.10    0.50
   1  -4   0    2.20    0.30
  -1   4   0    2.40    0.30
  -1   4   0    2.30    0.40
   0  -4   0  560.14   17.70
   0  -4   0  561.74   17.80
   0  -4   0  562.24   17.60
   0  -4   0  563.94   17.70
   0   4   0  560.34   17.60
   0   4   0  559.24   17.60
  -1  -4   0 1426.26   43.90
  -1  -4   0 1379.66   43.90
  -1  -4   0 1437.46   43.90
  -1  -4   0 1415.26   43.80
   1   4   0 1380.86   43.90
   1   4   0 1406.16   43.90
  -2  -4   0   46.40    1.90
  -2  -4   0   50.29    2.00
  -2  -4   0   44.90    2.00
  -2  -4   0   46.80    1.80
   2   4   0   47.00    1.90
   2   4   0   47.10    2.00
  -3  -4   0   16.40    1.20
  -3  -4   0   19.10    1.20
  -3  -4   0   19.40    1.00
   3   4   0   19.70    1.30
   3   4   0   17.20    1.30
  -4  -4   0  113.29    4.30
  -4  -4   0  113.89    3.90
  -4  -4   0  111.29    4.10
   4   4   0  109.19    4.30
   4   4   0  116.89    4.30
  -5  -4   0    3.20    0.60
  -5  -4   0    3.00    0.80
  -5  -4   0    1.20    0.80
   5   4   0    3.60    0.90
   5   4   0    1.90    0.90
  -6  -4   0  132.09    5.10
  -6  -4   0  144.29    4.80
  -6  -4   0  125.69    5.20
   6   4   0  140.59    5.30
   6   4   0  133.89    5.40
  -7  -4   0   56.99    2.90
  -7  -4   0   60.79    3.20
   7   4   0   59.19    3.10
   7   4   0   59.59    3.20
  -8  -4   0   46.90    2.60
  -8  -4   0   47.10    2.90
   8   4   0   46.60    2.90
   8   4   0   47.10    3.20
  -9  -4   0   41.70    3.00
  -9  -4   0   37.50    2.60
   9   4   0   39.50    3.10
   9   4   0   40.50    2.90
 -10  -4   0   12.20    1.90
 -10  -4   0   11.40    1.60
  10   4   0   11.30    1.90
  10   4   0   15.10    2.20
  11  -5   0   20.80    2.80
 -11   5   0   15.30    1.60
  10  -5   0    3.00    1.60
 -10   5   0    6.90    1.10
   9  -5   0   33.50    3.10
  -9   5   0   25.40    1.80
   8  -5   0   78.19    4.20
  -8   5   0   85.29    3.40
   7  -5   0   21.00    2.20
  -7   5   0   17.90    1.40
   6  -5   0   89.69    4.10
  -6   5   0   90.09    3.40
   5  -5   0   29.90    2.00
  -5   5   0   29.40    1.40
   4  -5   0   36.20    2.10
  -4   5   0   36.00    1.30
  -4   5   0   37.00    1.60
   3  -5   0    1.30    0.70
   3  -5   0    0.40    0.40
  -3   5   0    0.50    0.40
  -3   5   0    1.20    0.20
   2  -5   0   65.99    2.80
   2  -5   0   66.69    2.50
   2  -5   0   68.49    2.30
  -2   5   0   65.69    2.30
  -2   5   0   65.89    2.50
   1  -5   0  733.13   22.50
   1  -5   0  713.63   22.60
   1  -5   0  715.13   22.60
   1  -5   0  702.93   22.80
  -1   5   0  727.93   22.60
  -1   5   0  724.23   22.50
   0  -5   0  131.39    4.70
   0  -5   0  137.09    4.60
   0  -5   0  136.29    4.60
   0  -5   0  134.89    4.60
   0   5   0  136.69    4.50
   0   5   0  132.79    4.50
  -1  -5   0   72.89    2.70
  -1  -5   0   70.89    2.70
  -1  -5   0   73.39    2.80
  -1  -5   0   77.49    2.90
   1   5   0   75.19    2.80
   1   5   0   72.19    2.80
  -2  -5   0  306.97   10.30
  -2  -5   0  314.47   10.10
  -2  -5   0  309.57   10.20
  -2  -5   0  318.67   10.20
   2   5   0  311.57   10.30
   2   5   0  310.97   10.20
  -3  -5   0    5.00    0.80
  -3  -5   0    4.50    0.60
  -3  -5   0    3.70    0.70
   3   5   0    1.80    0.70
   3   5   0    3.40    0.70
  -4  -5   0   51.79    2.50
  -4  -5   0   48.40    2.30
  -4  -5   0   48.60    2.00
   4   5   0   48.20    2.40
   4   5   0   49.99    2.40
  -5  -5   0   97.99    4.10
  -5  -5   0  102.59    3.60
  -5  -5   0   98.69    3.90
   5   5   0   96.59    4.10
   5   5   0   97.99    4.10
  -6  -5   0    9.30    1.40
  -6  -5   0   13.80    1.50
  -6  -5   0   13.00    1.60
   6   5   0   12.50    1.60
   6   5   0   13.00    1.60
  -7  -5   0    0.30    1.00
  -7  -5   0    0.50    0.80
   7   5   0   -1.50    1.00
   7   5   0   -0.80    0.90
  -8  -5   0    4.30    1.10
  -8  -5   0    5.70    1.30
   8   5   0    3.40    1.30
   8   5   0    6.50    1.50
  -9  -5   0    1.20    1.20
  -9  -5   0    2.60    1.10
   9   5   0    0.50    1.20
   9   5   0    3.00    1.50
 -10  -5   0    2.30    1.20
 -10  -5   0    3.00    1.50
  10   5   0    0.10    1.30
  11  -6   0    2.30    1.80
 -11   6   0    3.50    1.10
  10  -6   0   37.30    3.50
 -10   6   0   32.60    2.20
   9  -6   0   27.50    2.80
  -9   6   0   23.60    1.80
   8  -6   0   78.39    4.20
  -8   6   0   79.59    3.30
   7  -6   0   76.99    4.00
  -7   6   0   78.49    3.10
   6  -6   0  572.74   19.20
  -6   6   0  583.64   18.50
   5  -6   0   27.00    2.10
  -5   6   0   26.20    1.40
   4  -6   0   60.49    2.90
  -4   6   0   59.09    2.40
   3  -6   0  329.77   10.80
   3  -6   0  329.37   11.20
   3  -6   0  331.27   10.50
  -3   6   0  334.87   10.70
  -3   6   0  333.27   10.50
   2  -6   0    0.30    0.30
   2  -6   0    0.00    0.50
   2  -6   0    0.10    0.30
   2  -6   0    0.40    0.40
  -2   6   0    0.40    0.40
  -2   6   0    0.30    0.30
   1  -6   0   23.90    1.30
   1  -6   0   23.70    1.20
   1  -6   0   23.40    1.50
   1  -6   0   23.70    1.20
  -1   6   0   23.70    1.10
  -1   6   0   23.60    1.20
   0  -6   0   28.40    1.40
   0  -6   0   25.60    1.30
   0  -6   0   26.40    1.30
   0  -6   0   25.40    1.50
   0   6   0   25.40    1.30
   0   6   0   26.80    1.30
   0   6   0   26.90    1.30
  -1  -6   0   75.39    2.80
  -1  -6   0   75.29    2.90
  -1  -6   0   73.59    3.00
   1   6   0   75.39    2.90
   1   6   0   71.49    2.90
  -2  -6   0   85.19    3.20
  -2  -6   0   80.99    3.30
  -2  -6   0   81.19    3.00
  -2  -6   0   78.59    3.20
   2   6   0   77.99    3.20
   2   6   0   85.19    3.20
  -3  -6   0   54.19    2.50
  -3  -6   0   50.19    2.10
  -3  -6   0   47.50    2.30
  -3  -6   0   53.39    2.40
   3   6   0   50.59    2.50
   3   6   0   53.69    2.40
  -4  -6   0    2.60    0.60
  -4  -6   0    2.50    0.90
  -4  -6   0    2.50    0.80
   4   6   0    2.20    0.90
   4   6   0    2.30    0.80
  -5  -6   0  202.88    7.10
  -5  -6   0  199.68    7.30
  -5  -6   0  196.48    6.70
   5   6   0  200.48    7.30
   5   6   0  185.18    7.20
  -6  -6   0  103.89    4.50
  -6  -6   0   97.39    4.20
   6   6   0   95.99    4.40
   6   6   0  102.59    4.40
  -7  -6   0    4.70    1.10
  -7  -6   0    4.10    1.20
   7   6   0    4.00    1.40
   7   6   0    2.90    1.20
  -8  -6   0    1.90    1.20
  -8  -6   0    1.00    1.00
   8   6   0    1.90    1.30
   8   6   0   -0.20    1.10
  -9  -6   0    1.30    1.00
  -9  -6   0   -0.50    1.20
   9   6   0   -0.90    1.20
  11  -7   0   10.90    2.80
 -11   7   0    8.70    1.40
  10  -7   0   10.60    2.20
 -10   7   0   12.80    1.40
   9  -7   0   15.50    2.20
  -9   7   0   16.10    1.40
   8  -7   0   88.79    4.60
  -8   7   0   81.19    3.40
   7  -7   0   -0.80    1.10
  -7   7   0    0.10    0.60
   6  -7   0  139.19    5.80
  -6   7   0  144.19    5.10
   5  -7   0   94.39    4.20
  -5   7   0   94.99    3.60
   4  -7   0    6.10    1.10
  -4   7   0    6.50    0.80
   3  -7   0   10.80    1.30
   3  -7   0    8.90    0.80
  -3   7   0    9.40    0.80
  -3   7   0    8.60    0.80
   2  -7   0   21.40    1.10
   2  -7   0   20.00    1.50
   2  -7   0   19.40    1.10
   2  -7   0   19.40    1.20
  -2   7   0   18.90    1.20
  -2   7   0   20.20    1.00
  -2   7   0   19.10    1.00
   1  -7   0   36.80    2.00
   1  -7   0   36.60    1.60
   1  -7   0   34.50    1.60
   1  -7   0   34.30    1.70
  -1   7   0   35.20    1.60
  -1   7   0   37.50    1.60
  -1   7   0   36.20    1.70
   0  -7   0    1.20    0.50
   0  -7   0    2.00    0.50
   0  -7   0    1.40    0.50
   0  -7   0    1.20    0.60
   0   7   0    2.10    0.50
   0   7   0    1.10    0.60
   0   7   0    1.20    0.50
   0   7   0    1.70    0.50
  -1  -7   0   22.70    1.30
  -1  -7   0   19.40    1.40
  -1  -7   0   23.10    1.30
  -1  -7   0   21.40    1.50
   1   7   0   21.90    1.30
   1   7   0   20.90    1.40
   1   7   0   21.20    1.30
   1   7   0   19.90    1.40
  -2  -7   0   66.69    2.90
  -2  -7   0   62.69    2.60
  -2  -7   0   64.69    2.90
  -2  -7   0   67.49    2.80
   2   7   0   69.59    3.00
   2   7   0   68.39    2.90
  -3  -7   0   28.30    1.90
  -3  -7   0   26.00    1.40
  -3  -7   0   24.60    1.70
  -3  -7   0   26.10    1.70
   3   7   0   25.00    1.80
   3   7   0   22.30    1.60
  -4  -7   0   41.00    2.50
  -4  -7   0   41.30    2.00
  -4  -7   0   40.60    2.30
   4   7   0   43.70    2.40
   4   7   0   42.70    2.50
  -5  -7   0    1.30    1.00
  -5  -7   0    0.30    0.80
   5   7   0   -0.50    0.90
   5   7   0    2.80    1.10
  -6  -7   0   -0.20    1.00
  -6  -7   0    0.40    0.80
   6   7   0   -1.20    0.90
   6   7   0   -0.50    1.00
  -7  -7   0    0.00    0.90
  -7  -7   0    0.60    1.10
   7   7   0   -2.40    1.10
   7   7   0    1.00    1.10
  -8  -7   0    4.70    1.40
  -8  -7   0    4.90    1.30
   8   7   0    4.60    1.40
  -9  -7   0    4.20    1.40
  -9  -7   0    3.50    1.50
   9   7   0    2.60    1.50
  10  -8   0    1.10    1.60
 -10   8   0   -0.50    0.80
   9  -8   0    5.80    1.80
  -9   8   0    6.20    1.10
   8  -8   0    1.10    1.30
  -8   8   0    0.90    0.80
   7  -8   0    9.20    1.70
  -7   8   0   10.40    1.20
   6  -8   0   13.40    1.80
  -6   8   0   11.50    1.10
   5  -8   0   23.60    2.20
  -5   8   0   27.30    1.60
   4  -8   0   57.39    3.10
  -4   8   0   61.09    2.50
   3  -8   0   46.30    2.60
   3  -8   0   42.70    2.10
  -3   8   0   43.20    2.00
   2  -8   0   50.59    2.60
   2  -8   0   49.20    2.20
   2  -8   0   49.90    2.10
  -2   8   0   52.19    2.10
  -2   8   0   51.49    2.20
   1  -8   0    1.90    0.60
   1  -8   0    1.50    0.80
   1  -8   0    1.60    0.50
   1  -8   0    1.20    0.50
  -1   8   0    1.60    0.50
  -1   8   0    1.80    0.50
  -1   8   0    1.10    0.50
   0  -8   0    0.20    0.60
   0  -8   0    0.30    0.50
   0  -8   0    0.40    0.50
   0  -8   0    1.20    0.60
   0   8   0   -0.30    0.50
   0   8   0    0.40    0.70
   0   8   0    1.00    0.50
   0   8   0   -0.40    0.50
  -1  -8   0    0.00    0.70
  -1  -8   0    0.50    0.60
  -1  -8   0    0.90    0.50
  -1  -8   0    1.10    0.60
   1   8   0   -0.90    0.60
   1   8   0    0.70    0.60
   1   8   0   -0.20    0.60
   1   8   0   -0.60    0.60
  -2  -8   0   33.50    2.00
  -2  -8   0   35.80    2.00
  -2  -8   0   35.10    2.10
  -2  -8   0   35.80    1.80
   2   8   0   36.40    2.00
   2   8   0   34.50    2.10
   2   8   0   35.20    2.00
  -3  -8   0   33.30    2.10
  -3  -8   0   36.30    1.90
  -3  -8   0   40.80    2.20
  -3  -8   0   35.50    2.30
   3   8   0   38.10    2.20
   3   8   0   40.30    2.30
  -4  -8   0  183.68    6.80
  -4  -8   0  176.18    6.50
   4   8   0  173.78    6.70
   4   8   0  167.38    6.50
  -5  -8   0   26.80    2.10
  -5  -8   0   28.70    2.40
   5   8   0   25.00    2.30
   5   8   0   26.00    2.30
  -6  -8   0   -0.30    0.90
  -6  -8   0   -0.70    1.00
   6   8   0   -0.80    1.00
  -7  -8   0    2.40    1.10
  -7  -8   0    1.70    1.20
   7   8   0    2.60    1.30
  -8  -8   0    5.90    1.60
  -8  -8   0    4.50    1.40
   8   8   0    4.80    1.60
  10  -9   0    2.20    1.80
 -10   9   0    3.00    1.00
   9  -9   0    3.20    1.70
  -9   9   0    3.20    1.00
   8  -9   0   33.60    3.10
  -8   9   0   36.80    2.20
   7  -9   0  144.79    6.40
  -7   9   0  149.99    5.50
   6  -9   0  153.68    6.40
  -6   9   0  145.69    5.40
   5  -9   0    5.90    1.40
  -5   9   0    4.10    0.80
   4  -9   0   41.50    2.80
   4  -9   0   42.30    2.20
  -4   9   0   48.60    2.20
   3  -9   0   24.60    1.60
   3  -9   0   24.90    2.00
  -3   9   0   23.90    1.50
   2  -9   0  117.19    4.40
   2  -9   0  119.69    4.90
  -2   9   0  117.89    4.40
   1  -9   0   17.30    1.30
   1  -9   0   15.00    1.20
   1  -9   0   13.90    1.20
   1  -9   0   18.80    1.70
  -1   9   0   16.20    1.20
  -1   9   0   14.80    1.20
  -1   9   0   15.80    1.20
   0  -9   0   68.09    2.90
   0  -9   0   66.49    3.10
   0  -9   0   66.49    2.80
   0  -9   0   63.29    2.70
   0   9   0   62.59    2.70
   0   9   0   60.99    2.70
   0   9   0   66.19    2.90
   0   9   0   65.99    3.00
  -1  -9   0   21.50    1.50
  -1  -9   0   20.40    1.50
  -1  -9   0   22.40    1.70
  -1  -9   0   23.40    1.80
   1   9   0   23.00    1.50
   1   9   0   21.70    1.50
   1   9   0   20.50    1.60
   1   9   0   19.00    1.60
  -2  -9   0    4.70    1.00
  -2  -9   0    3.60    0.90
  -2  -9   0    2.50    0.80
  -2  -9   0    3.90    0.80
   2   9   0    3.30    0.90
   2   9   0    6.00    1.00
   2   9   0    4.50    1.00
   2   9   0    2.10    0.80
  -3  -9   0  150.58    6.00
  -3  -9   0  158.68    5.90
  -3  -9   0  148.29    5.80
   3   9   0  152.38    5.80
   3   9   0  156.68    5.80
   3   9   0  154.68    6.00
  -4  -9   0   67.39    3.50
  -4  -9   0   65.59    3.30
   4   9   0   65.59    3.40
   4   9   0   64.99    3.40
  -5  -9   0   49.10    3.00
  -5  -9   0   40.40    2.70
   5   9   0   43.20    2.90
  -6  -9   0   19.00    2.20
  -6  -9   0   20.50    2.00
   6   9   0   22.10    2.20
  -7  -9   0    2.80    1.40
  -7  -9   0    3.30    1.30
   7   9   0    5.40    1.50
   9 -10   0    8.30    2.00
  -9  10   0    8.20    1.30
   8 -10   0   35.30    3.20
  -8  10   0   34.20    2.20
   7 -10   0   29.70    2.90
  -7  10   0   31.10    2.00
   6 -10   0   22.70    2.50
  -6  10   0   21.90    1.60
   5 -10   0   69.09    3.70
  -5  10   0   63.09    2.90
   4 -10   0    1.00    1.10
   4 -10   0    2.50    0.80
  -4  10   0    2.80    0.80
   3 -10   0   27.70    1.80
   3 -10   0   27.20    2.30
  -3  10   0   31.00    1.80
   2 -10   0   53.89    3.00
   2 -10   0   52.59    2.50
  -2  10   0   54.99    2.50
   1 -10   0   18.40    1.50
   1 -10   0   21.40    1.90
  -1  10   0   18.70    1.40
   0 -10   0   99.09    4.00
   0 -10   0  107.19    4.10
   0 -10   0  102.09    4.20
   0 -10   0  104.49    4.40
   0  10   0  104.09    4.00
   0  10   0  101.19    4.00
   0  10   0  102.19    4.30
   0  10   0  104.09    4.10
  -1 -10   0  215.48    7.80
  -1 -10   0  219.68    7.60
  -1 -10   0  220.78    7.80
  -1 -10   0  220.18    7.50
   1  10   0  214.18    7.40
   1  10   0  204.18    7.70
   1  10   0  211.48    7.60
   1  10   0  216.48    7.70
  -2 -10   0  158.58    6.00
  -2 -10   0  154.38    5.90
  -2 -10   0  159.48    6.00
   2  10   0  152.88    6.00
   2  10   0  156.08    5.80
   2  10   0  149.99    5.90
  -3 -10   0   54.69    3.00
  -3 -10   0   57.99    3.20
  -3 -10   0   57.69    3.20
   3  10   0   61.19    3.00
   3  10   0   57.89    3.40
   3  10   0   59.29    3.20
  -4 -10   0    2.40    1.00
  -4 -10   0    3.90    1.20
   4  10   0    2.40    1.10
   4  10   0    1.40    1.00
  -5 -10   0   20.90    2.00
  -5 -10   0   20.60    2.10
   5  10   0   22.80    2.10
   5  10   0   18.70    2.10
  -6 -10   0    0.90    1.10
  -6 -10   0    1.20    1.10
   6  10   0    1.60    1.20
   6  10   0    0.30    1.10
  -7 -10   0    2.10    1.50
  -7 -10   0    2.50    1.30
   7  10   0    0.30    1.40
   7  10   0    3.60    1.50
   8 -11   0   -0.30    1.40
  -8  11   0    1.00    0.90
   7 -11   0   11.80    2.00
  -7  11   0   14.30    1.50
   6 -11   0    0.70    1.20
  -6  11   0   -0.20    0.70
   5 -11   0    0.50    1.10
  -5  11   0    1.30    0.80
   4 -11   0    8.80    1.20
   4 -11   0    9.70    1.60
  -4  11   0    6.70    1.10
   3 -11   0    7.80    1.10
   3 -11   0    6.30    1.40
  -3  11   0    6.70    1.00
   2 -11   0   22.90    2.20
   2 -11   0   25.50    1.80
  -2  11   0   23.10    1.60
   1 -11   0   65.39    2.90
   1 -11   0   63.79    3.40
  -1  11   0   63.19    2.90
  -1  11   0   66.19    3.30
   0 -11   0    0.10    1.00
   0 -11   0    1.10    0.80
   0  11   0   -0.10    0.70
   0  11   0   -0.60    0.90
  -1 -11   0    6.20    1.10
  -1 -11   0    5.80    1.20
  -1 -11   0    6.50    1.30
  -1 -11   0    4.80    1.00
   1  11   0    6.60    1.20
   1  11   0    6.00    1.10
   1  11   0    6.60    1.20
  -2 -11   0    3.20    1.10
  -2 -11   0    3.30    1.00
   2  11   0    4.10    1.00
   2  11   0    2.90    1.10
  -3 -11   0    7.20    1.30
  -3 -11   0    6.10    1.20
   3  11   0    6.40    1.20
   3  11   0    5.70    1.30
  -4 -11   0    2.20    1.10
  -4 -11   0    3.30    1.20
   4  11   0    4.40    1.20
   4  11   0    4.30    1.20
  -5 -11   0    3.10    1.20
  -5 -11   0    2.90    1.30
   5  11   0    5.20    1.30
   5  11   0    4.20    1.40
  -6 -11   0    1.20    1.20
  -6 -11   0    0.30    1.30
   6  11   0    1.60    1.30
   6  11   0    0.90    1.20
   8 -12   0    3.10    1.80
  -8  12   0    0.90    1.20
   7 -12   0    8.50    2.00
  -7  12   0    6.80    1.20
   6 -12   0    1.10    1.40
  -6  12   0   -1.10    0.80
   5 -12   0    0.80    1.20
  -5  12   0    0.60    0.80
   4 -12   0    3.00    1.30
  -4  12   0    2.80    0.90
   3 -12   0   13.10    1.90
   3 -12   0   15.30    1.50
  -3  12   0   17.00    1.40
   2 -12   0   17.00    1.50
   2 -12   0   18.40    2.00
  -2  12   0   18.20    1.50
   1 -12   0    6.40    1.40
   1 -12   0    3.70    1.00
  -1  12   0    3.50    0.90
  -1  12   0    4.40    1.30
   0 -12   0   47.30    3.10
   0 -12   0   44.20    2.50
   0  12   0   50.69    3.20
   0  12   0   48.60    2.70
  -2 -12   0    3.20    1.10
  -2 -12   0    2.20    1.00
   2  12   0    3.50    1.20
   2  12   0    3.30    1.10
  -3 -12   0   24.50    2.30
  -3 -12   0   28.50    2.30
   3  12   0   26.00    2.20
   3  12   0   24.00    2.30
  -4 -12   0    8.10    1.50
  -4 -12   0    5.60    1.50
   4  12   0    6.40    1.50
   4  12   0    7.20    1.50
  -5 -12   0    1.30    1.20
  -5 -12   0   -0.50    1.10
   5  12   0    0.70    1.10
   5  12   0   -1.10    1.10
   6 -13   0    1.00    1.40
  -6  13   0   -0.30    0.90
   5 -13   0    1.80    1.30
  -5  13   0   -0.20    0.80
   4 -13   0    0.90    1.20
  -4  13   0    0.00    0.80
   3 -13   0    2.30    1.30
   3 -13   0    2.10    1.00
  -3  13   0    1.40    0.90
   2 -13   0    1.10    1.30
   2 -13   0    2.50    1.00
  -2  13   0    4.40    1.40
  -2  13   0    2.50    0.90
   1 -13   0   38.00    2.30
  -1  13   0   38.00    2.30
  -3 -13   0    9.30    1.50
  -3 -13   0   11.60    1.70
   3  13   0   11.20    1.60
   3  13   0    8.60    1.60
   4 -14   0    0.20    1.40
  -4  14   0    0.20    0.90
   3 -14   0    2.90    1.80
   3 -14   0    4.50    1.20
  -3  14   0    3.00    1.10
   2 -14   0   17.60    1.80
  -2  14   0   18.20    1.70
  -1  14  -1    1.40    0.90
   1 -14   1    0.90    1.00
  -2  14  -1    3.10    1.10
   2 -14   1    5.90    1.30
  -3  14  -1    5.00    1.10
   3 -14   1    4.40    1.20
  -4  14  -1    6.20    1.30
   4 -14   1    7.20    1.30
   4 -14   1    7.80    2.50
  -5  14  -1   14.20    1.60
   5 -14   1   18.10    2.40
   4  13  -1    3.80    1.30
   4  13  -1    7.00    1.60
  -4 -13   1    7.00    1.60
  -4 -13   1    6.00    1.40
   3  13  -1    0.70    1.00
   3  13  -1    1.70    1.20
  -3 -13   1    0.50    1.10
  -3 -13   1    0.80    1.00
  -2 -13   1   -0.20    1.30
   0  13  -1   -0.20    0.80
   0 -13   1    1.30    0.90
  -1  13  -1    6.50    1.10
   1 -13   1    4.10    1.00
  -2  13  -1    0.50    0.80
   2 -13   1    0.80    0.80
  -3  13  -1    2.80    0.90
   3 -13   1   -0.40    0.80
   3 -13   1    0.90    1.20
  -4  13  -1    1.40    0.90
   4 -13   1    0.10    1.20
   4 -13   1    1.20    0.90
  -5  13  -1    5.60    1.10
   5 -13   1    5.50    1.60
  -6  13  -1    0.20    0.90
   6 -13   1    0.90    1.40
   5  12  -1   21.80    2.20
   5  12  -1   17.70    2.20
  -5 -12   1   19.70    2.30
  -5 -12   1   22.50    2.30
   4  12  -1    7.10    1.50
   4  12  -1    8.70    1.50
  -4 -12   1    5.70    1.40
  -4 -12   1    7.20    1.40
   3  12  -1   -0.20    1.00
   3  12  -1    1.90    1.00
  -3 -12   1    3.10    1.10
  -3 -12   1    2.50    1.10
   2  12  -1    0.20    0.90
   2  12  -1    2.40    1.00
  -2 -12   1    0.40    0.90
  -2 -12   1    1.60    0.90
   1  12  -1    9.40    1.40
   1  12  -1    7.70    1.10
  -1 -12   1    7.30    1.20
  -1 -12   1    8.70    1.20
   0  12  -1   59.49    2.80
   0 -12   1   58.09    2.90
  -1  12  -1    6.30    1.50
  -1  12  -1    3.70    0.90
   1 -12   1    3.40    1.20
   1 -12   1    1.70    0.80
  -2  12  -1   -0.80    0.70
   2 -12   1    0.80    0.80
   2 -12   1   -1.40    0.90
  -3  12  -1   20.90    1.70
   3 -12   1   19.50    1.70
   3 -12   1   19.70    2.10
  -4  12  -1    5.30    1.00
   4 -12   1    7.90    1.50
   4 -12   1    4.20    1.00
  -5  12  -1    4.50    1.00
   5 -12   1    0.50    1.20
  -6  12  -1    1.40    1.00
   6 -12   1    1.30    1.30
  -7  12  -1    6.30    1.20
   7 -12   1    4.10    1.70
  -8  12  -1   -0.90    1.30
   8 -12   1    0.10    1.50
   6  11  -1   11.60    1.70
   6  11  -1   11.90    1.90
  -6 -11   1   10.80    1.70
  -6 -11   1   10.60    1.80
   5  11  -1    0.10    1.00
   5  11  -1    0.60    1.10
  -5 -11   1   -0.10    1.00
  -5 -11   1    0.50    1.00
   4  11  -1    1.80    1.10
   4  11  -1    3.00    1.10
  -4 -11   1    3.20    1.10
  -4 -11   1    2.20    1.00
   3  11  -1    1.80    1.00
   3  11  -1    0.40    0.90
  -3 -11   1    1.10    0.90
  -3 -11   1    0.00    0.90
   2  11  -1    8.70    1.30
   2  11  -1    7.50    1.10
  -2 -11   1    8.40    1.30
  -2 -11   1    5.50    1.10
  -2 -11   1    8.50    1.10
   1  11  -1   54.79    2.70
   1  11  -1   54.19    2.80
   1  11  -1   53.89    2.70
  -1 -11   1   56.39    2.90
  -1 -11   1   56.99    2.80
  -1 -11   1   56.29    2.70
   0  11  -1   99.19    4.10
   0  11  -1  105.09    4.20
   0  11  -1  101.99    4.30
   0 -11   1  107.19    4.50
   0 -11   1  105.19    4.20
   0 -11   1  106.49    4.20
  -1  11  -1    0.10    0.70
   1 -11   1    0.90    0.80
   1 -11   1    0.20    0.90
  -2  11  -1   11.30    1.20
   2 -11   1    8.60    1.40
   2 -11   1    9.20    1.20
  -3  11  -1    5.90    1.00
   3 -11   1    4.90    1.30
   3 -11   1    5.60    1.00
  -4  11  -1   65.59    3.00
   4 -11   1   67.99    3.10
   4 -11   1   66.19    3.70
  -5  11  -1   -1.60    0.70
   5 -11   1    0.40    1.00
  -6  11  -1    4.20    1.00
   6 -11   1    2.40    1.30
  -7  11  -1   -0.20    0.80
   7 -11   1    0.20    1.30
  -8  11  -1   39.80    2.40
   8 -11   1   38.20    3.40
   7  10  -1   -1.70    1.10
   7  10  -1    1.00    1.20
  -7 -10   1   -0.60    1.10
  -7 -10   1    0.80    1.20
   6  10  -1    2.10    1.20
   6  10  -1    2.00    1.20
  -6 -10   1    1.80    1.20
  -6 -10   1    2.90    1.20
   5  10  -1    1.80    1.10
   5  10  -1    1.50    1.00
  -5 -10   1   -0.70    0.90
  -5 -10   1    2.10    1.10
   4  10  -1   10.60    1.50
   4  10  -1   11.40    1.40
  -4 -10   1   13.80    1.60
  -4 -10   1   10.50    1.40
   3  10  -1    0.70    0.80
   3  10  -1    0.50    0.90
  -3 -10   1    0.60    0.80
  -3 -10   1   -0.70    0.80
  -3 -10   1   -0.80    0.60
   2  10  -1   -0.60    0.80
   2  10  -1    0.10    0.80
   2  10  -1    1.20    0.80
   2  10  -1   -0.30    0.90
  -2 -10   1    0.70    0.80
  -2 -10   1   -0.20    0.80
  -2 -10   1    0.20    0.70
  -2 -10   1    0.90    0.80
   1  10  -1  101.09    4.10
   1  10  -1  105.09    4.20
   1  10  -1   97.89    4.20
   1  10  -1  103.79    4.00
  -1 -10   1  107.19    4.20
  -1 -10   1  103.49    4.10
  -1 -10   1  104.59    4.20
  -1 -10   1  103.19    4.30
   0  10  -1   40.20    2.20
   0  10  -1   42.90    2.20
   0  10  -1   45.10    2.30
   0  10  -1   44.00    2.50
   0 -10   1   45.80    2.30
   0 -10   1   45.80    2.50
   0 -10   1   43.80    2.20
   0 -10   1   45.60    2.30
  -1  10  -1   76.89    3.10
  -1  10  -1   77.79    3.10
   1 -10   1   70.99    3.20
   1 -10   1   77.89    3.10
   1 -10   1   72.39    3.50
  -2  10  -1    1.00    0.70
   2 -10   1    2.00    0.70
   2 -10   1    2.40    1.00
  -3  10  -1   66.39    2.90
   3 -10   1   70.99    3.10
   3 -10   1   71.49    3.50
  -4  10  -1   15.10    1.30
   4 -10   1   16.80    1.90
   4 -10   1   15.50    1.40
  -5  10  -1   40.30    2.10
   5 -10   1   39.60    2.80
  -6  10  -1    2.50    0.80
   6 -10   1    3.20    1.30
  -7  10  -1   -0.70    0.70
   7 -10   1   -0.30    1.20
  -8  10  -1   10.30    1.30
   8 -10   1   11.00    2.00
  -9  10  -1    4.00    1.20
   9 -10   1    3.00    1.70
   8   9  -1   -1.20    1.20
   8   9  -1   -0.40    1.20
  -8  -9   1    1.10    1.20
  -8  -9   1   -0.20    1.10
   7   9  -1    3.90    1.30
   7   9  -1    2.70    1.30
  -7  -9   1    1.90    1.10
  -7  -9   1    4.20    1.40
   6   9  -1   -0.60    0.90
   6   9  -1   -0.20    1.00
  -6  -9   1   -0.80    1.00
  -6  -9   1   -0.60    0.90
   5   9  -1    0.20    1.00
   5   9  -1   -0.60    0.90
  -5  -9   1   -0.30    0.90
  -5  -9   1    1.20    1.00
   4   9  -1   29.80    2.20
   4   9  -1   23.90    2.00
  -4  -9   1   29.30    1.80
  -4  -9   1   26.70    2.10
  -4  -9   1   26.10    2.20
   3   9  -1  160.78    5.90
   3   9  -1  158.38    6.00
   3   9  -1  161.38    6.10
  -3  -9   1  157.78    5.80
  -3  -9   1  162.58    6.10
  -3  -9   1  161.08    6.00
  -3  -9   1  164.88    6.00
   2   9  -1    1.80    0.80
   2   9  -1    3.00    0.80
   2   9  -1    1.70    0.80
  -2  -9   1    3.20    0.90
  -2  -9   1    3.10    0.70
  -2  -9   1    2.40    0.80
  -2  -9   1    3.40    0.80
   1   9  -1    2.30    0.70
   1   9  -1    2.70    0.70
   1   9  -1    2.50    0.80
   1   9  -1    2.20    0.80
  -1  -9   1    3.40    0.70
  -1  -9   1    1.80    0.80
  -1  -9   1    1.80    0.70
  -1  -9   1    2.90    0.70
   0   9  -1    4.10    0.80
   0   9  -1    4.00    0.80
   0   9  -1    4.10    0.80
   0   9  -1    4.60    1.00
   0  -9   1    2.50    0.70
   0  -9   1    4.40    0.80
   0  -9   1    4.80    0.80
   0  -9   1    3.80    0.90
  -1   9  -1   93.09    3.50
  -1   9  -1   93.69    3.60
   1  -9   1   95.69    4.30
   1  -9   1   90.39    3.90
   1  -9   1   93.59    3.50
   1  -9   1   96.59    3.70
  -2   9  -1   71.79    3.00
   2  -9   1   76.59    3.40
   2  -9   1   71.29    3.00
  -3   9  -1   16.70    1.30
   3  -9   1   17.40    1.70
   3  -9   1   13.20    1.20
  -4   9  -1   44.20    2.20
   4  -9   1   44.20    2.80
   4  -9   1   42.70    2.20
  -5   9  -1  112.49    4.30
   5  -9   1  116.69    5.10
  -6   9  -1  105.69    4.10
   6  -9   1  101.69    4.90
  -7   9  -1   -0.20    0.70
   7  -9   1    1.80    1.20
  -8   9  -1    1.60    0.80
   8  -9   1    2.50    1.40
  -9   9  -1   13.90    1.50
   9  -9   1   17.50    2.60
 -10   9  -1    4.30    1.20
  10  -9   1    4.00    2.00
   9   8  -1    8.20    1.80
  -9  -8   1   14.20    2.10
  -9  -8   1    9.50    1.70
   8   8  -1   -2.70    1.00
  -8  -8   1   -1.20    1.00
  -8  -8   1    0.00    1.00
   7   8  -1    5.90    1.50
  -7  -8   1    4.80    1.40
  -7  -8   1    3.50    1.20
   6   8  -1   30.70    2.50
  -6  -8   1   29.60    2.50
  -6  -8   1   31.90    2.30
   5   8  -1   18.30    1.90
  -5  -8   1   18.60    1.80
  -5  -8   1   19.00    1.70
  -5  -8   1   20.20    2.00
   4   8  -1   28.10    2.20
   4   8  -1   34.90    2.10
   4   8  -1   29.00    2.00
  -4  -8   1   31.70    2.20
  -4  -8   1   32.70    1.80
  -4  -8   1   29.20    2.00
   3   8  -1    2.00    0.90
   3   8  -1    1.40    0.70
   3   8  -1    1.90    0.80
  -3  -8   1    2.60    0.80
  -3  -8   1    2.40    0.80
  -3  -8   1    2.60    0.80
  -3  -8   1    2.20    0.70
   2   8  -1   38.40    2.00
   2   8  -1   39.10    2.00
   2   8  -1   39.70    2.20
  -2  -8   1   40.00    2.10
  -2  -8   1   39.70    2.00
  -2  -8   1   38.60    1.90
  -2  -8   1   39.20    2.20
   1   8  -1  104.59    3.90
   1   8  -1  100.49    3.80
   1   8  -1  100.49    3.90
   1   8  -1   99.39    3.80
  -1  -8   1  101.79    4.00
  -1  -8   1   99.99    3.90
  -1  -8   1   99.19    3.80
  -1  -8   1   99.49    3.80
   0   8  -1   -0.60    0.50
   0   8  -1    0.30    0.50
   0   8  -1    0.10    0.50
   0  -8   1   -0.80    0.40
   0  -8   1   -0.50    0.50
   0  -8   1    0.60    0.60
   0  -8   1   -0.50    0.50
  -1   8  -1  191.68    6.60
  -1   8  -1  193.28    6.50
  -1   8  -1  194.88    6.50
   1  -8   1  189.78    6.50
   1  -8   1  196.48    6.50
   1  -8   1  195.58    6.90
   1  -8   1  187.08    6.60
  -2   8  -1  281.97    9.30
  -2   8  -1  283.37    9.20
   2  -8   1  281.67    9.40
   2  -8   1  278.67    9.70
  -3   8  -1  143.69    5.10
   3  -8   1  141.19    5.10
   3  -8   1  145.79    5.60
  -4   8  -1   21.80    1.40
   4  -8   1   18.90    1.80
   4  -8   1   22.20    1.50
  -5   8  -1    2.70    0.70
   5  -8   1    2.00    1.10
  -6   8  -1    1.20    0.70
   6  -8   1    2.00    1.10
  -7   8  -1    3.50    0.80
   7  -8   1    4.40    1.40
  -8   8  -1   40.90    2.30
   8  -8   1   43.40    3.30
  -9   8  -1   21.10    1.80
   9  -8   1   20.80    2.70
 -10   8  -1    1.40    0.90
  10  -8   1    1.60    1.70
   9   7  -1    3.90    1.40
  -9  -7   1    5.10    1.50
  -9  -7   1    5.10    1.40
   8   7  -1    3.50    1.30
  -8  -7   1    1.60    1.10
  -8  -7   1    2.20    1.20
   7   7  -1    6.70    1.40
  -7  -7   1   10.00    1.60
  -7  -7   1    9.30    1.40
   6   7  -1   19.30    2.00
   6   7  -1   23.50    2.10
  -6  -7   1   19.30    1.80
  -6  -7   1   21.30    2.00
   5   7  -1    0.70    0.90
   5   7  -1    0.10    0.80
  -5  -7   1   -0.90    0.80
  -5  -7   1    1.00    0.60
  -5  -7   1    0.00    0.70
   4   7  -1  121.39    4.80
   4   7  -1  122.99    4.70
  -4  -7   1  124.29    4.50
  -4  -7   1  123.19    4.90
  -4  -7   1  120.49    4.70
   3   7  -1   26.60    1.60
   3   7  -1   26.00    1.80
  -3  -7   1   28.20    1.90
  -3  -7   1   29.30    1.80
  -3  -7   1   30.30    1.70
  -3  -7   1   29.10    1.60
   2   7  -1   65.79    2.80
   2   7  -1   65.89    2.90
   2   7  -1   66.29    2.70
  -2  -7   1   69.99    2.70
  -2  -7   1   67.49    2.80
  -2  -7   1   67.89    2.80
  -2  -7   1   68.59    2.90
   1   7  -1   51.29    2.30
   1   7  -1   52.79    2.30
   1   7  -1   55.39    2.30
  -1  -7   1   55.69    2.40
  -1  -7   1   54.79    2.30
  -1  -7   1   54.79    2.30
  -1  -7   1   54.49    2.40
   0   7  -1  727.43   23.30
   0   7  -1  746.43   23.40
   0   7  -1  732.23   23.30
   0  -7   1  739.93   23.40
   0  -7   1  743.33   23.40
   0  -7   1  736.53   23.40
   0  -7   1  740.73   23.50
  -1   7  -1  369.96   11.70
  -1   7  -1  361.96   11.70
  -1   7  -1  362.86   11.80
   1  -7   1  361.26   11.70
   1  -7   1  365.36   11.70
   1  -7   1  368.26   12.10
   1  -7   1  363.46   11.90
  -2   7  -1   28.40    1.30
  -2   7  -1   27.30    1.20
  -2   7  -1   25.90    1.40
   2  -7   1   25.90    1.40
   2  -7   1   28.90    1.70
   2  -7   1   27.90    1.20
  -3   7  -1  273.27    9.00
  -3   7  -1  271.37    8.70
   3  -7   1  266.47    9.40
   3  -7   1  278.47    9.00
  -4   7  -1    2.10    0.60
   4  -7   1    2.20    0.60
   4  -7   1    2.80    0.90
  -5   7  -1  186.68    6.40
   5  -7   1  188.08    7.10
  -6   7  -1   81.89    3.30
   6  -7   1   84.19    4.10
  -7   7  -1   54.89    2.50
   7  -7   1   54.69    3.30
  -8   7  -1   12.70    1.20
   8  -7   1   13.50    2.10
  -9   7  -1   22.00    1.70
   9  -7   1   23.80    2.70
 -10   7  -1   33.40    2.30
  10  -7   1   39.20    3.60
  10   6  -1    1.40    1.40
 -10  -6   1   -0.30    1.30
 -10  -6   1    0.50    1.20
   9   6  -1    1.00    1.20
  -9  -6   1    3.20    1.30
  -9  -6   1    1.90    1.20
   8   6  -1    9.90    1.60
  -8  -6   1   11.90    1.70
  -8  -6   1    8.70    1.40
   7   6  -1    2.60    1.10
   7   6  -1    0.50    1.00
  -7  -6   1   -0.80    0.70
  -7  -6   1   -0.30    0.90
   6   6  -1    4.90    1.20
  -6  -6   1    5.70    0.90
  -6  -6   1    4.50    1.00
   5   6  -1   53.09    2.90
   5   6  -1   60.39    2.90
  -5  -6   1   62.69    2.50
  -5  -6   1   57.59    2.80
  -5  -6   1   61.59    3.00
   4   6  -1  142.59    5.30
   4   6  -1  139.49    5.10
  -4  -6   1  137.59    5.20
  -4  -6   1  137.79    4.90
  -4  -6   1  138.99    5.10
   3   6  -1    6.50    0.80
   3   6  -1    7.00    0.90
  -3  -6   1    6.80    0.80
  -3  -6   1    6.10    0.70
  -3  -6   1    4.80    0.70
   2   6  -1   -0.20    0.50
   2   6  -1   -0.20    0.50
   2   6  -1   -0.20    0.40
  -2  -6   1   -0.30    0.40
  -2  -6   1    0.40    0.40
  -2  -6   1   -0.70    0.40
  -2  -6   1    0.00    0.50
   1   6  -1    1.80    0.50
   1   6  -1    1.40    0.50
   1   6  -1    1.80    0.50
  -1  -6   1    2.30    0.50
  -1  -6   1    0.90    0.40
  -1  -6   1    1.30    0.50
   0   6  -1   26.50    1.30
   0   6  -1   25.10    1.30
   0   6  -1   27.10    1.30
   0  -6   1   25.20    1.30
   0  -6   1   27.80    1.30
   0  -6   1   25.30    1.30
   0  -6   1   24.60    1.40
  -1   6  -1  412.36   13.20
  -1   6  -1  411.56   13.10
  -1   6  -1  422.26   13.10
   1  -6   1  403.86   13.20
   1  -6   1  415.86   13.40
   1  -6   1  412.86   13.10
   1  -6   1  410.76   13.10
  -2   6  -1  111.49    3.90
  -2   6  -1  121.39    4.10
  -2   6  -1  115.69    3.80
   2  -6   1  113.09    3.80
   2  -6   1  117.39    4.10
   2  -6   1  114.39    4.30
  -3   6  -1   30.20    1.20
  -3   6  -1   31.60    1.50
   3  -6   1   30.20    1.50
   3  -6   1   32.80    1.90
  -4   6  -1    0.10    0.30
  -4   6  -1   -0.10    0.40
   4  -6   1    0.30    0.70
  -5   6  -1  236.68    7.90
   5  -6   1  235.78    8.50
  -6   6  -1   46.60    2.20
   6  -6   1   56.49    3.10
  -7   6  -1    0.60    0.60
   7  -6   1   -1.10    1.00
  -8   6  -1    1.80    0.80
   8  -6   1    1.20    1.20
  -9   6  -1    4.90    0.90
   9  -6   1    7.10    1.80
 -10   6  -1   45.30    2.50
  10  -6   1   46.00    3.70
 -11   6  -1    6.10    1.20
  11  -6   1    8.40    2.30
  10   5  -1    8.60    1.70
 -10  -5   1    6.40    1.60
 -10  -5   1    5.40    1.30
   9   5  -1   15.80    1.90
  -9  -5   1   17.80    1.90
  -9  -5   1   15.30    1.90
   8   5  -1    0.50    1.20
   8   5  -1   -2.40    0.90
  -8  -5   1   -0.60    0.80
  -8  -5   1    1.60    1.00
   7   5  -1   26.10    2.20
   7   5  -1   28.40    2.30
  -7  -5   1   27.10    1.70
  -7  -5   1   30.30    2.00
  -7  -5   1   24.70    2.20
   6   5  -1   23.50    2.00
   6   5  -1   22.70    2.00
  -6  -5   1   27.40    1.50
  -6  -5   1   26.30    1.90
  -6  -5   1   29.00    2.10
   5   5  -1   -0.80    0.70
   5   5  -1    0.10    0.70
  -5  -5   1   -0.50    0.70
  -5  -5   1    0.50    0.50
  -5  -5   1    1.40    0.70
   4   5  -1   39.60    2.10
   4   5  -1   40.50    2.00
  -4  -5   1   38.20    1.90
  -4  -5   1   40.60    1.80
  -4  -5   1   39.90    2.10
   3   5  -1   22.60    1.30
   3   5  -1   22.30    1.50
  -3  -5   1   24.30    1.20
  -3  -5   1   23.10    1.40
  -3  -5   1   20.30    1.40
   2   5  -1   19.80    1.10
   2   5  -1   18.00    1.20
  -2  -5   1   18.00    1.10
  -2  -5   1   16.90    1.10
  -2  -5   1   17.70    1.10
  -2  -5   1   18.20    1.20
   1   5  -1   34.70    1.60
   1   5  -1   33.40    1.50
   1   5  -1   33.20    1.50
  -1  -5   1   34.20    1.60
  -1  -5   1   34.00    1.50
  -1  -5   1   33.60    1.50
  -1  -5   1   35.50    1.60
   0   5  -1  342.07   10.90
   0   5  -1  340.07   11.00
   0   5  -1  341.77   10.90
   0  -5   1  341.67   10.90
   0  -5   1  343.67   11.00
   0  -5   1  341.47   11.10
   0  -5   1  342.67   11.00
  -1   5  -1  246.58    8.00
  -1   5  -1  255.67    8.10
  -1   5  -1  247.58    8.00
   1  -5   1  252.07    8.10
   1  -5   1  247.28    8.30
   1  -5   1  254.57    8.20
   1  -5   1  248.88    8.00
  -2   5  -1 1321.37   41.80
  -2   5  -1 1361.16   42.00
  -2   5  -1 1347.17   41.90
   2  -5   1 1349.36   42.10
   2  -5   1 1330.17   41.80
   2  -5   1 1379.06   42.30
  -3   5  -1  416.86   13.50
  -3   5  -1  424.66   13.30
   3  -5   1  425.26   13.50
   3  -5   1  424.66   13.90
  -4   5  -1  612.74   19.30
  -4   5  -1  604.04   19.10
   4  -5   1  610.94   19.80
  -5   5  -1  293.27    9.60
  -5   5  -1  301.77    9.40
   5  -5   1  285.27   10.10
  -6   5  -1  134.79    4.70
   6  -5   1  132.79    5.40
  -7   5  -1   -0.20    0.60
   7  -5   1   -0.20    1.10
  -8   5  -1    4.70    0.80
   8  -5   1    4.40    1.50
  -9   5  -1    0.70    0.70
   9  -5   1   -0.60    1.20
 -10   5  -1    4.20    1.00
  10  -5   1    4.30    1.70
 -11   5  -1    9.40    1.40
  11  -5   1    8.30    2.20
  11   4  -1   11.10    1.90
 -11  -4   1    5.80    1.60
 -11  -4   1    9.40    1.60
  10   4  -1    8.90    1.70
 -10  -4   1    7.10    1.40
 -10  -4   1    8.70    1.70
   9   4  -1    7.80    1.50
   9   4  -1   10.50    1.70
  -9  -4   1    9.80    1.60
  -9  -4   1    8.70    1.40
   8   4  -1    3.60    1.20
   8   4  -1    6.20    1.30
  -8  -4   1    5.20    1.10
  -8  -4   1    4.40    1.10
  -8  -4   1    4.50    0.90
   7   4  -1   78.39    3.70
   7   4  -1   91.29    3.90
  -7  -4   1   81.49    3.80
  -7  -4   1   85.39    3.30
  -7  -4   1   77.29    3.50
   6   4  -1   -0.50    0.70
   6   4  -1    0.60    0.80
  -6  -4   1   -0.10    0.70
  -6  -4   1    0.60    0.50
  -6  -4   1   -1.30    0.60
   5   4  -1   95.89    3.90
   5   4  -1   94.99    3.90
  -5  -4   1  104.99    3.60
  -5  -4   1  101.49    4.00
  -5  -4   1   98.89    3.80
   4   4  -1    1.10    0.60
   4   4  -1   -0.20    0.60
  -4  -4   1    0.10    0.60
  -4  -4   1    0.40    0.50
  -4  -4   1    0.50    0.40
   3   4  -1   49.20    2.20
   3   4  -1   51.69    2.10
  -3  -4   1   48.80    2.00
  -3  -4   1   49.50    2.10
  -3  -4   1   49.70    2.20
   2   4  -1    4.70    0.50
   2   4  -1    4.40    0.60
  -2  -4   1    3.10    0.50
  -2  -4   1    4.30    0.50
  -2  -4   1    4.70    0.50
  -2  -4   1    3.40    0.60
   1   4  -1  178.48    5.80
   1   4  -1  172.58    5.90
   1   4  -1  181.28    5.80
  -1  -4   1  181.08    5.80
  -1  -4   1  172.48    5.90
  -1  -4   1  179.78    5.80
  -1  -4   1  175.98    5.90
   0   4  -1   35.50    1.40
   0   4  -1   35.30    1.40
   0  -4   1   36.90    1.40
   0  -4   1   33.90    1.40
   0  -4   1   37.10    1.50
   0  -4   1   36.50    1.50
  -1   4  -1  157.48    5.10
  -1   4  -1  153.58    5.00
  -1   4  -1  149.99    4.90
   1  -4   1  149.69    4.90
   1  -4   1  155.18    5.00
   1  -4   1  152.48    5.20
   1  -4   1  153.78    5.10
  -2   4  -1 1607.64   50.89
  -2   4  -1 1656.03   50.79
   2  -4   1 1643.04   51.19
   2  -4   1 1645.74   50.99
  -3   4  -1  687.43   20.70
  -3   4  -1  675.03   20.90
   3  -4   1  646.54   20.90
   3  -4   1  647.74   21.20
  -4   4  -1   18.40    0.90
  -4   4  -1   18.80    1.00
   4  -4   1   18.70    1.50
  -5   4  -1   88.99    3.00
  -5   4  -1   86.19    3.20
   5  -4   1   85.59    3.70
  -6   4  -1  113.99    4.10
  -6   4  -1  113.89    3.90
   6  -4   1  113.29    4.80
  -7   4  -1   43.20    1.90
   7  -4   1   37.80    2.70
  -8   4  -1   13.90    1.20
   8  -4   1   15.30    2.10
  -9   4  -1    6.40    1.00
   9  -4   1    4.60    1.50
 -10   4  -1    1.50    0.80
  10  -4   1    1.70    1.50
 -11   4  -1   10.90    1.40
  11  -4   1   13.70    2.50
  11   3  -1    4.30    1.50
  11   3  -1    3.60    2.50
 -11  -3   1    0.30    1.10
 -11  -3   1    4.30    1.70
  10   3  -1    2.80    1.30
  10   3  -1    7.30    1.70
 -10  -3   1    2.20    1.10
 -10  -3   1    3.70    1.30
   9   3  -1    0.40    1.00
   9   3  -1    2.30    1.10
  -9  -3   1    2.40    0.90
  -9  -3   1    1.60    1.00
   8   3  -1    5.60    1.20
   8   3  -1    8.10    1.50
  -8  -3   1    7.80    1.20
  -8  -3   1    5.70    0.90
  -8  -3   1    7.60    1.10
   6   3  -1   10.40    1.20
   6   3  -1   10.00    1.20
  -6  -3   1    8.60    1.10
  -6  -3   1    9.80    0.80
  -6  -3   1    8.00    1.00
   4   3  -1   26.30    1.50
   4   3  -1   21.40    1.40
  -4  -3   1   20.50    1.10
  -4  -3   1   21.70    1.30
  -4  -3   1   20.80    1.40
   2   3  -1   23.90    1.10
  -2  -3   1   25.80    1.10
  -2  -3   1   22.80    1.10
   1   3  -1   22.90    0.90
   1   3  -1   18.30    1.00
  -1  -3   1   21.00    0.90
  -1  -3   1   21.70    1.00
  -1  -3   1   20.30    0.90
   0   3  -1 2149.58   58.19
   0   3  -1 1819.52   58.19
   0  -3   1 1826.62   58.19
   0  -3   1 1793.82   58.19
   0  -3   1 1805.22   58.19
   0  -3   1 1862.21   58.19
  -1   3  -1   58.59    1.90
  -1   3  -1   56.59    2.00
  -1   3  -1   58.09    2.10
   1  -3   1   57.79    1.90
   1  -3   1   57.89    2.10
   1  -3   1   57.29    2.20
  -2   3  -1  202.78    6.50
  -2   3  -1  207.58    6.60
   2  -3   1  208.98    6.60
   2  -3   1  203.18    6.80
  -3   3  -1  459.55   14.30
  -3   3  -1  445.36   14.40
   3  -3   1  461.05   14.70
  -4   3  -1   26.80    1.10
  -4   3  -1   26.30    1.10
  -4   3  -1   25.30    1.20
   4  -3   1   27.20    1.70
   4  -3   1   27.20    1.10
  -5   3  -1   25.90    1.10
  -5   3  -1   26.60    1.20
  -5   3  -1   25.10    1.20
   5  -3   1   24.20    1.10
   5  -3   1   26.30    1.80
  -6   3  -1    5.10    0.60
  -6   3  -1    4.70    0.60
   6  -3   1    6.00    1.10
  -7   3  -1   80.99    3.10
  -7   3  -1   79.99    3.10
   7  -3   1   78.49    3.90
  -8   3  -1   10.10    1.00
   8  -3   1   10.20    1.70
  -9   3  -1   26.50    1.70
   9  -3   1   27.60    2.70
 -10   3  -1    5.00    1.00
  10  -3   1    2.10    1.50
  11  -3   1    2.30    1.60
  11   2  -1   10.30    2.00
 -11  -2   1    9.50    1.50
  10   2  -1    1.00    1.10
  10   2  -1    1.10    1.30
 -10  -2   1   -1.00    0.90
 -10  -2   1   -0.20    0.80
   9   2  -1   14.00    1.60
   9   2  -1   18.90    2.10
  -9  -2   1   15.20    1.60
  -9  -2   1   15.90    1.40
  -9  -2   1   15.40    1.70
   8   2  -1  300.87   10.60
   8   2  -1  316.07   10.60
  -8  -2   1  312.47   10.60
  -8  -2   1  296.37   10.10
  -8  -2   1  301.97   10.30
   7   2  -1  306.47   10.50
   7   2  -1  308.47   10.40
  -7  -2   1  307.97   10.30
  -7  -2   1  308.97   10.40
  -7  -2   1  299.97   10.00
   6   2  -1    3.50    0.80
   6   2  -1    4.60    0.90
  -6  -2   1    4.50    0.80
  -6  -2   1    5.30    0.60
  -6  -2   1    4.80    0.80
   5   2  -1   83.39    3.20
   5   2  -1   71.79    3.10
  -5  -2   1   75.09    3.00
  -5  -2   1   79.59    2.80
  -5  -2   1   80.39    3.10
   4   2  -1   44.60    2.00
   4   2  -1   44.20    2.00
  -4  -2   1   49.70    1.80
  -4  -2   1   43.40    1.90
  -4  -2   1   49.99    2.10
   3   2  -1  228.18    7.60
   3   2  -1  234.28    7.60
  -3  -2   1  223.78    7.50
  -3  -2   1  233.88    7.60
  -3  -2   1  233.58    7.40
   2   2  -1    6.30    0.60
   2   2  -1    7.40    0.60
  -2  -2   1    6.50    0.50
  -2  -2   1    7.00    0.50
  -2  -2   1    6.00    0.50
   1   2  -1  252.67    8.00
   1   2  -1  258.27    8.10
   1   2  -1  257.37    8.10
  -1  -2   1  249.97    8.10
  -1  -2   1  256.17    8.00
  -1  -2   1  251.77    8.00
   0   2  -1  581.84   18.30
   0   2  -1  590.74   18.30
   0  -2   1  594.14   18.30
   0  -2   1  581.74   18.30
   0  -2   1  590.24   18.30
   0  -2   1  587.04   18.30
  -1   2  -1   11.70    0.60
  -1   2  -1   11.70    0.50
   1  -2   1   10.80    0.70
   1  -2   1   11.40    0.60
  -2   2  -1 1535.05   47.90
  -2   2  -1 1537.95   48.10
  -2   2  -1 1555.24   48.00
   2  -2   1 1573.94   48.00
   2  -2   1 1535.95   48.20
  -3   2  -1  549.74   17.10
  -3   2  -1  546.25   17.10
  -3   2  -1  546.55   17.10
   3  -2   1  537.55   17.40
   3  -2   1  547.75   17.00
  -4   2  -1    8.70    0.70
  -4   2  -1    9.00    0.60
  -4   2  -1    7.00    0.60
   4  -2   1    8.80    1.00
   4  -2   1    7.90    0.70
  -5   2  -1   46.90    1.90
  -5   2  -1   46.10    1.80
  -5   2  -1   46.40    1.80
   5  -2   1   43.00    2.30
   5  -2   1   46.90    1.90
  -6   2  -1   98.59    3.50
  -6   2  -1   94.19    3.50
  -6   2  -1   95.19    3.40
   6  -2   1  101.09    3.50
   6  -2   1   91.79    4.00
  -7   2  -1   68.99    2.80
  -7   2  -1   67.99    2.70
   7  -2   1   66.99    3.50
  -8   2  -1   31.80    1.80
  -8   2  -1   29.80    1.60
   8  -2   1   30.20    2.60
  -9   2  -1   -0.60    0.60
   9  -2   1    1.00    1.30
 -10   2  -1    2.60    0.80
  10  -2   1    1.20    1.40
  11  -2   1    1.20    1.60
  11   1  -1   33.80    3.20
  10   1  -1   26.90    2.60
 -10  -1   1   25.40    1.80
 -10  -1   1   24.20    2.00
   9   1  -1    6.30    1.50
   9   1  -1    4.70    1.10
  -9  -1   1    5.20    0.90
  -9  -1   1    4.60    1.00
  -9  -1   1    3.90    1.10
   8   1  -1   12.30    1.30
  -8  -1   1   15.80    1.50
  -8  -1   1   12.90    1.30
   7   1  -1  216.78    7.60
   7   1  -1  210.48    7.30
  -7  -1   1  198.08    7.00
  -7  -1   1  210.58    7.20
  -7  -1   1  215.18    7.40
   6   1  -1  274.47    9.40
   6   1  -1  279.87    9.30
  -6  -1   1  282.37    9.30
  -6  -1   1  291.17    9.20
  -6  -1   1  266.47    9.00
   5   1  -1   38.20    1.80
   5   1  -1   36.40    1.90
  -5  -1   1   36.40    1.80
  -5  -1   1   40.00    1.70
  -5  -1   1   36.10    1.50
   4   1  -1  214.88    6.80
   4   1  -1  203.98    6.80
  -4  -1   1  202.98    6.70
  -4  -1   1  205.58    6.80
  -4  -1   1  198.98    6.60
   3   1  -1   60.49    2.30
   3   1  -1   57.89    2.30
  -3  -1   1   61.89    2.30
  -3  -1   1   59.89    2.10
  -3  -1   1   64.09    2.20
   2   1  -1 1251.67   44.30
   2   1  -1 1485.75   44.30
  -2  -1   1 1531.55   44.30
  -2  -1   1 1391.46   44.40
  -2  -1   1 1467.45   44.30
   1   1  -1    5.70    0.40
   1   1  -1    6.20    0.40
  -1  -1   1    6.70    0.40
  -1  -1   1    6.30    0.30
  -1  -1   1    5.30    0.40
   0   1  -1  134.29    4.00
   0   1  -1  117.99    3.90
   0  -1   1  122.19    4.00
  -1   1  -1  208.28    6.60
  -1   1  -1  215.58    6.60
  -1   1  -1  211.98    6.60
   1  -1   1  212.88    6.60
   1  -1   1  200.58    6.70
  -2   1  -1  801.92   24.50
  -2   1  -1  800.42   24.50
  -2   1  -1  785.62   24.50
   2  -1   1  763.82   24.70
  -3   1  -1   11.90    0.60
  -3   1  -1   12.80    0.70
  -3   1  -1   10.20    0.60
   3  -1   1   11.30    0.90
   3  -1   1   10.30    0.70
  -4   1  -1 1401.36   44.10
  -4   1  -1 1440.76   44.10
  -4   1  -1 1366.66   44.00
   4  -1   1 1393.46   44.40
   4  -1   1 1476.35   44.10
  -5   1  -1  131.89    4.40
  -5   1  -1  134.39    4.50
  -5   1  -1  131.59    4.60
   5  -1   1  128.69    4.60
   5  -1   1  132.29    4.90
  -6   1  -1    5.30    0.60
  -6   1  -1    7.00    0.80
  -6   1  -1    6.30    0.70
   6  -1   1    5.70    1.00
   6  -1   1    6.40    0.80
  -7   1  -1    1.00    0.50
  -7   1  -1    0.50    0.60
  -7   1  -1   -0.20    0.60
   7  -1   1    0.20    0.70
   7  -1   1   -0.10    0.90
  -8   1  -1   68.79    2.80
  -8   1  -1   74.09    3.10
   8  -1   1   67.19    3.70
  -9   1  -1    2.00    0.70
  -9   1  -1    2.40    0.90
   9  -1   1    2.50    1.40
  10  -1   1   21.30    2.60
  11  -1   1   23.80    2.90
  11   0  -1    1.10    1.40
 -11   0   1    1.20    0.90
  10   0  -1    3.70    1.40
 -10   0   1    2.80    0.90
   9   0  -1   42.40    3.10
   9   0  -1   46.20    3.10
  -9   0   1   47.30    2.20
  -9   0   1   48.80    2.40
   8   0  -1    0.30    1.00
   8   0  -1   -0.10    0.70
  -8   0   1    0.00    0.60
  -8   0   1    1.30    0.70
  -8   0   1    1.00    0.60
   7   0  -1  148.49    5.40
   7   0  -1  152.28    5.80
  -7   0   1  155.98    5.30
  -7   0   1  143.39    5.10
  -7   0   1  150.28    5.40
   6   0  -1    2.90    0.80
   6   0  -1    2.50    0.60
  -6   0   1    1.90    0.50
  -6   0   1    2.70    0.50
  -6   0   1    2.20    0.40
   5   0  -1   56.29    2.30
   5   0  -1   57.49    2.50
  -5   0   1   59.49    2.40
  -5   0   1   62.69    2.30
  -5   0   1   60.89    2.20
   4   0  -1   12.60    1.00
   4   0  -1   10.80    0.90
  -4   0   1   13.70    0.70
  -4   0   1   12.20    0.80
  -4   0   1   11.70    0.70
   3   0  -1  355.16   11.40
   3   0  -1  330.87   11.30
  -3   0   1  367.66   11.20
  -3   0   1  360.36   11.30
  -3   0   1  365.96   11.20
   2   0  -1  308.57   10.30
   2   0  -1  330.77   10.30
  -2   0   1  331.67   10.20
  -2   0   1  335.97   10.20
   1   0  -1  896.61   30.60
   1   0  -1  982.60   30.60
  -1   0   1 1081.29   30.80
   0   0  -1  416.26   13.80
   0   0  -1  444.76   13.80
   0   0   1  468.45   13.80
  -1   0  -1   41.10    1.60
  -1   0  -1   47.30    1.40
  -1   0  -1   42.40    1.50
   1   0   1   46.10    1.70
  -2   0  -1   42.70    1.40
  -2   0  -1   39.60    1.60
  -2   0  -1   41.20    1.50
   2   0   1   41.40    1.70
  -3   0  -1  726.93   22.00
  -3   0  -1  688.33   22.00
  -3   0  -1  720.73   21.80
   3   0   1  727.73   22.00
   3   0   1  638.14   22.10
  -4   0  -1   38.70    1.40
  -4   0  -1   35.90    1.50
  -4   0  -1   34.00    1.60
   4   0   1   35.50    2.00
   4   0   1   34.00    1.60
  -5   0  -1    4.10    0.40
  -5   0  -1    3.30    0.60
  -5   0  -1    3.00    0.50
   5   0   1    3.50    0.60
   5   0   1    3.30    0.80
  -6   0  -1   67.49    2.50
  -6   0  -1   60.49    2.70
  -6   0  -1   65.09    2.60
   6   0   1   67.29    2.80
   6   0   1   65.89    3.10
  -7   0  -1    9.50    0.80
  -7   0  -1    8.80    1.00
  -7   0  -1   10.60    1.20
   7   0   1    8.60    1.30
   7   0   1    8.80    1.20
  -8   0  -1   13.10    1.30
  -8   0  -1   15.00    1.20
  -8   0  -1   13.40    1.40
   8   0   1   11.40    1.40
   8   0   1   11.20    1.80
  -9   0  -1    1.30    0.90
   9   0   1    2.40    1.40
 -10   0  -1    2.00    1.00
  10   0   1    2.20    1.60
  11   0   1   14.40    2.40
  11  -1  -1    0.00    1.40
 -11   1   1    0.90    0.90
  10  -1  -1   27.00    2.60
 -10   1   1   23.20    1.60
   9  -1  -1   68.89    3.80
  -9   1   1   63.29    2.80
   8  -1  -1    5.10    1.40
   8  -1  -1    6.00    1.00
  -8   1   1    6.20    0.80
  -8   1   1    6.30    0.90
   7  -1  -1   16.80    1.60
   7  -1  -1   15.60    1.30
  -7   1   1   16.10    1.10
  -7   1   1   14.00    1.00
   6  -1  -1   17.40    1.50
   6  -1  -1   16.90    1.10
  -6   1   1   16.60    1.00
  -6   1   1   16.60    1.00
   5  -1  -1  479.15   15.20
   5  -1  -1  475.95   14.90
  -5   1   1  450.25   14.80
  -5   1   1  469.25   14.80
   4  -1  -1  211.78    6.70
   4  -1  -1  199.48    7.00
  -4   1   1  197.98    6.70
  -4   1   1  216.28    6.60
   3  -1  -1   16.60    1.00
   3  -1  -1   17.10    0.80
  -3   1   1   16.00    0.70
  -3   1   1   17.40    0.80
   2  -1  -1 1737.23   53.19
   2  -1  -1 1734.53   53.19
  -2   1   1 1661.83   53.39
   1  -1  -1  137.69    4.40
   1  -1  -1  133.89    4.30
  -1   1   1  134.89    4.30
   0  -1  -1  109.19    3.60
   0  -1  -1  106.99    3.50
   0  -1  -1  112.19    3.60
   0   1   1  109.79    3.60
  -1  -1  -1   88.29    2.90
  -1  -1  -1   86.29    2.80
  -1  -1  -1   88.39    3.00
  -1  -1  -1   84.39    2.90
   1   1   1   85.69    3.00
  -2  -1  -1   82.79    2.80
  -2  -1  -1   81.59    2.70
  -2  -1  -1   81.09    2.90
   2   1   1   82.99    3.00
  -3  -1  -1  376.76   11.80
  -3  -1  -1  368.06   11.90
  -3  -1  -1  369.06   11.60
   3   1   1  368.26   12.10
  -4  -1  -1   13.90    0.90
  -4  -1  -1   13.90    1.00
  -4  -1  -1   13.60    0.70
   4   1   1   13.90    1.10
   4   1   1   13.10    1.20
  -5  -1  -1   13.60    1.10
  -5  -1  -1   12.60    0.80
  -5  -1  -1   12.80    1.00
   5   1   1   12.40    1.10
   5   1   1   14.50    1.40
  -6  -1  -1    0.50    0.40
  -6  -1  -1   -0.40    0.50
  -6  -1  -1    0.00    0.60
   6   1   1    0.30    0.60
   6   1   1    0.30    0.80
  -7  -1  -1    1.60    0.70
  -7  -1  -1    3.60    0.90
  -7  -1  -1    2.70    0.60
   7   1   1    3.40    1.10
   7   1   1    4.70    1.00
  -8  -1  -1    5.80    1.20
  -8  -1  -1    5.20    1.00
   8   1   1    4.60    1.40
   8   1   1    5.40    1.20
  -9  -1  -1   24.60    2.10
  -9  -1  -1   22.90    1.90
   9   1   1   25.50    2.50
   9   1   1   21.50    2.00
 -10  -1  -1    2.40    1.00
  10   1   1    7.70    1.80
 -11  -1  -1    0.30    1.00
  11   1   1    2.30    1.70
  12  -2  -1    3.80    1.80
 -12   2   1    2.40    1.00
  11  -2  -1   41.80    3.40
 -11   2   1   41.40    2.40
  10  -2  -1   23.50    2.50
 -10   2   1   15.60    1.40
   9  -2  -1   75.49    3.90
  -9   2   1   61.09    2.80
   8  -2  -1   14.40    1.80
  -8   2   1   13.70    1.20
   7  -2  -1  188.98    6.40
   7  -2  -1  192.58    7.10
  -7   2   1  187.98    6.40
  -7   2   1  190.08    6.40
   6  -2  -1  444.86   15.00
   6  -2  -1  471.55   14.50
  -6   2   1  457.55   14.50
  -6   2   1  449.66   14.50
   5  -2  -1  109.99    4.20
   5  -2  -1  114.59    3.80
  -5   2   1  108.29    3.80
  -5   2   1  107.89    3.70
   4  -2  -1  513.35   16.90
   4  -2  -1  529.35   16.50
  -4   2   1  535.95   16.60
  -4   2   1  526.65   16.40
   3  -2  -1  207.48    7.00
   3  -2  -1  206.68    6.70
  -3   2   1  209.88    6.70
  -3   2   1  215.28    6.60
   2  -2  -1  202.58    6.90
   2  -2  -1  210.08    6.60
  -2   2   1  215.48    6.70
   1  -2  -1 1578.74   49.20
   1  -2  -1 1553.44   49.20
   1  -2  -1 1613.94   49.40
   1  -2  -1 1589.84   49.50
  -1   2   1 1600.14   49.20
   0  -2  -1  635.84   20.50
   0  -2  -1  667.23   20.40
   0  -2  -1  662.13   20.40
   0  -2  -1  659.83   20.60
   0   2   1  642.94   20.60
   0   2   1  668.43   20.40
  -1  -2  -1    2.30    0.20
  -1  -2  -1    1.40    0.40
  -1  -2  -1    1.30    0.30
  -1  -2  -1    2.10    0.40
   1   2   1    1.70    0.40
  -2  -2  -1   17.80    1.10
  -2  -2  -1   20.60    0.80
  -2  -2  -1   18.50    0.90
   2   2   1   18.40    1.10
  -3  -2  -1  792.02   24.00
  -3  -2  -1  784.52   24.30
  -3  -2  -1  749.42   24.20
   3   2   1  752.92   24.40
  -4  -2  -1  585.04   19.50
  -4  -2  -1  640.64   19.40
  -4  -2  -1  598.74   19.70
   4   2   1  633.64   19.70
   4   2   1  623.24   19.90
  -5  -2  -1    4.70    0.50
  -5  -2  -1    3.00    0.70
  -5  -2  -1    3.50    0.60
   5   2   1    3.40    0.80
   5   2   1    3.10    0.90
  -6  -2  -1   68.89    3.10
  -6  -2  -1   66.49    2.60
  -6  -2  -1   68.39    2.90
   6   2   1   68.99    3.30
   6   2   1   67.69    3.10
  -7  -2  -1   93.09    3.90
  -7  -2  -1   86.59    3.70
  -7  -2  -1   85.69    3.60
   7   2   1   88.59    3.80
   7   2   1   77.59    4.10
  -8  -2  -1   89.89    4.00
  -8  -2  -1  101.99    4.40
   8   2   1  102.79    4.30
   8   2   1   95.39    4.60
  -9  -2  -1    7.50    1.30
  -9  -2  -1    5.10    1.30
   9   2   1    6.90    1.70
   9   2   1    4.90    1.40
 -10  -2  -1    1.10    1.00
  10   2   1    3.50    1.60
 -12   3   1    3.70    1.10
  11  -3  -1    0.20    1.40
 -11   3   1    1.50    0.90
  10  -3  -1    1.40    1.40
 -10   3   1    1.00    0.70
   9  -3  -1   11.90    1.90
  -9   3   1   12.60    1.20
   8  -3  -1   86.69    4.20
   7  -3  -1   44.80    2.80
  -7   3   1   44.10    2.00
   6  -3  -1  345.07   10.70
   6  -3  -1  340.77   11.40
  -6   3   1  329.17   10.70
  -6   3   1  326.27   10.80
   5  -3  -1  159.08    5.70
   5  -3  -1  158.28    5.00
  -5   3   1  151.88    5.00
  -5   3   1  147.29    5.20
   4  -3  -1  180.88    5.90
   4  -3  -1  185.88    6.50
  -4   3   1  189.08    5.90
  -4   3   1  184.28    6.10
   3  -3  -1  106.39    3.00
  -3   3   1   76.49    3.10
   2  -3  -1  808.22   25.60
   2  -3  -1  822.22   25.30
  -2   3   1  806.52   25.30
   1  -3  -1   22.40    0.90
   1  -3  -1   22.80    1.20
   1  -3  -1   23.20    1.00
  -1   3   1   27.00    1.00
   0  -3  -1  323.07   10.20
   0  -3  -1  318.27   10.20
   0  -3  -1  317.07   10.40
   0  -3  -1  337.07   10.30
   0   3   1  323.97   10.20
   0   3   1  314.67   10.30
  -1  -3  -1  129.99    4.60
  -1  -3  -1  134.39    4.40
  -1  -3  -1  136.59    4.50
  -1  -3  -1  146.79    4.60
   1   3   1  130.29    4.60
  -2  -3  -1   17.40    1.10
   2   3   1   18.00    1.10
  -3  -3  -1   86.69    3.10
  -3  -3  -1   78.29    3.00
  -3  -3  -1   86.69    2.80
   3   3   1   65.49    3.10
  -4  -3  -1  162.68    5.90
  -4  -3  -1  167.98    5.70
  -4  -3  -1  169.28    5.50
   4   3   1  167.58    6.00
   4   3   1  162.48    5.90
  -5  -3  -1   45.40    2.10
  -5  -3  -1   47.90    2.40
  -5  -3  -1   48.80    1.90
   5   3   1   42.70    2.50
   5   3   1   44.40    2.30
  -6  -3  -1  133.89    5.10
  -6  -3  -1  140.09    5.30
  -6  -3  -1  141.69    4.70
   6   3   1  127.79    5.20
   6   3   1  137.19    5.50
  -7  -3  -1   61.39    3.20
  -7  -3  -1   59.99    2.90
   7   3   1   59.69    3.30
   7   3   1   62.49    3.20
  -9  -3  -1   16.00    1.90
  -9  -3  -1   14.40    1.70
   9   3   1   15.00    2.10
   9   3   1   11.80    1.70
 -10  -3  -1    1.10    1.00
 -10  -3  -1    1.30    1.20
  10   3   1    1.00    1.20
  10   3   1    2.50    1.60
  11  -4  -1   -1.60    1.40
 -11   4   1    1.00    0.90
  10  -4  -1    5.50    1.70
 -10   4   1    5.40    1.00
   9  -4  -1    6.40    1.60
  -9   4   1    4.40    0.90
   8  -4  -1   17.30    2.00
  -8   4   1   18.50    1.40
   7  -4  -1   59.99    3.30
  -7   4   1   64.89    2.60
   6  -4  -1   39.80    2.50
  -6   4   1   37.80    1.80
   5  -4  -1   66.19    2.30
   5  -4  -1   64.19    3.00
  -5   4   1   66.69    2.30
  -5   4   1   65.89    2.50
   4  -4  -1  330.87   11.20
   4  -4  -1  327.87   10.50
  -4   4   1  326.17   10.70
  -4   4   1  348.57   10.40
   3  -4  -1  533.85   17.40
   3  -4  -1  544.75   16.80
  -3   4   1  540.35   16.70
  -3   4   1  534.55   17.00
   2  -4  -1  479.15   15.10
   2  -4  -1  474.25   15.00
   2  -4  -1  468.85   15.40
   2  -4  -1  488.05   14.90
  -2   4   1  476.05   15.00
  -2   4   1  475.55   14.90
   1  -4  -1   81.79    3.20
   1  -4  -1   85.99    2.80
   1  -4  -1   81.19    2.90
   1  -4  -1   87.29    2.90
  -1   4   1   82.19    2.90
   0  -4  -1   56.79    2.10
   0  -4  -1   58.09    2.30
   0  -4  -1   55.49    2.20
   0  -4  -1   57.39    2.10
   0   4   1   57.89    2.30
   0   4   1   55.59    2.00
  -1  -4  -1  100.89    3.70
  -1  -4  -1  101.19    3.60
  -1  -4  -1   99.89    3.50
  -1  -4  -1  101.29    3.40
   1   4   1  101.29    3.60
  -2  -4  -1   10.20    0.70
  -2  -4  -1   11.80    1.00
  -2  -4  -1   11.80    1.00
  -2  -4  -1   11.30    0.90
   2   4   1   13.70    1.10
  -3  -4  -1  135.29    5.00
  -3  -4  -1  137.89    4.60
  -3  -4  -1  141.89    4.80
   3   4   1  135.69    5.00
   3   4   1  136.39    5.00
  -4  -4  -1    5.20    0.80
  -4  -4  -1    6.30    0.60
  -4  -4  -1    5.50    0.80
   4   4   1    4.40    0.90
   4   4   1    6.10    1.00
  -5  -4  -1   75.99    3.40
  -5  -4  -1   81.19    2.90
  -5  -4  -1   73.79    3.20
   5   4   1   75.09    3.40
   5   4   1   76.59    3.50
  -6  -4  -1   -0.30    0.70
  -6  -4  -1    0.10    0.90
   6   4   1    1.30    1.00
   6   4   1    1.80    1.00
  -7  -4  -1    0.20    0.90
  -7  -4  -1   -0.90    0.80
   7   4   1    0.80    1.00
   7   4   1    0.60    1.10
  -8  -4  -1   23.90    2.20
  -8  -4  -1   23.60    2.10
   8   4   1   25.60    2.50
   8   4   1   26.40    2.40
  -9  -4  -1   18.00    1.90
  -9  -4  -1   18.00    2.10
   9   4   1   16.50    2.00
   9   4   1   19.20    2.40
 -10  -4  -1   11.10    1.70
 -10  -4  -1   13.60    2.00
  10   4   1   15.00    2.40
  10   4   1   11.20    1.90
  11  -5  -1    2.40    1.70
 -11   5   1    2.60    1.00
  10  -5  -1   12.70    2.20
 -10   5   1   13.40    1.40
   9  -5  -1   18.90    2.30
  -9   5   1   19.30    1.60
   8  -5  -1    8.40    1.70
  -8   5   1    8.60    1.00
   7  -5  -1   71.89    3.70
  -7   5   1   71.09    2.90
   6  -5  -1  120.89    5.00
  -6   5   1  120.09    4.30
   5  -5  -1  172.08    6.40
  -5   5   1  172.48    5.80
   4  -5  -1   59.79    2.80
   4  -5  -1   57.89    2.00
  -4   5   1   59.09    2.30
   3  -5  -1   36.60    2.00
   3  -5  -1   38.40    1.50
  -3   5   1   41.90    1.60
  -3   5   1   37.70    1.30
   2  -5  -1  458.15   14.20
   2  -5  -1  449.95   14.30
   2  -5  -1  442.16   14.70
   2  -5  -1  447.86   14.20
  -2   5   1  449.76   14.30
  -2   5   1  454.05   14.10
   1  -5  -1   31.00    1.30
   1  -5  -1   28.30    1.60
   1  -5  -1   30.90    1.30
   1  -5  -1   29.40    1.40
  -1   5   1   30.30    1.30
  -1   5   1   30.00    1.30
   0  -5  -1   23.30    1.10
   0  -5  -1   24.10    1.40
   0  -5  -1   23.60    1.10
   0  -5  -1   21.10    1.20
   0   5   1   20.00    1.40
   0   5   1   23.00    1.10
  -1  -5  -1   70.79    2.70
  -1  -5  -1   69.99    2.50
  -1  -5  -1   70.19    2.80
  -1  -5  -1   71.39    2.80
   1   5   1   67.69    2.80
   1   5   1   69.69    2.50
  -2  -5  -1  136.89    4.90
  -2  -5  -1  138.69    5.00
  -2  -5  -1  139.79    4.70
  -2  -5  -1  138.49    5.00
   2   5   1  137.99    4.90
  -3  -5  -1   26.90    1.20
  -3  -5  -1   22.70    1.50
  -3  -5  -1   23.30    1.60
   3   5   1   26.10    1.60
   3   5   1   25.00    1.60
  -4  -5  -1   99.39    3.80
  -4  -5  -1   99.69    3.50
  -4  -5  -1   94.89    4.00
   4   5   1   92.69    4.00
   4   5   1   98.39    4.00
  -5  -5  -1  234.18    8.40
  -5  -5  -1  240.78    8.20
   5   5   1  225.18    8.40
   5   5   1  237.38    8.30
  -6  -5  -1   27.90    2.20
  -6  -5  -1   27.00    2.00
   6   5   1   29.20    2.40
   6   5   1   28.30    2.20
  -7  -5  -1    0.50    0.90
  -7  -5  -1   -0.30    0.90
   7   5   1    0.40    1.10
   7   5   1    1.90    1.10
  -8  -5  -1    0.30    1.10
  -8  -5  -1    0.10    0.90
   8   5   1   -0.20    1.30
   8   5   1    2.30    1.20
  -9  -5  -1   11.90    1.70
  -9  -5  -1   10.80    1.80
   9   5   1    9.00    1.80
   9   5   1    9.00    2.00
  11  -6  -1    0.00    1.60
 -11   6   1    1.40    1.00
  10  -6  -1    7.50    1.90
 -10   6   1    5.60    1.10
   9  -6  -1   -0.80    1.20
  -9   6   1    0.60    0.70
   8  -6  -1    3.70    1.40
  -8   6   1    3.60    0.80
   7  -6  -1    5.00    1.30
  -7   6   1    4.60    0.80
   6  -6  -1  125.79    5.30
  -6   6   1  125.79    4.50
   5  -6  -1   66.59    3.30
  -5   6   1   67.39    2.70
   4  -6  -1   95.19    4.10
  -4   6   1   98.89    3.50
   3  -6  -1    2.70    0.80
   3  -6  -1    2.30    0.50
   3  -6  -1    2.50    0.40
  -3   6   1    3.70    0.60
  -3   6   1    2.70    0.30
   2  -6  -1   94.59    3.40
   2  -6  -1   95.79    3.80
   2  -6  -1   95.99    3.30
   2  -6  -1   94.79    3.40
  -2   6   1   92.89    3.40
  -2   6   1   98.19    3.30
   1  -6  -1  143.49    5.30
   1  -6  -1  140.59    4.90
   1  -6  -1  143.39    4.90
   1  -6  -1  145.19    4.80
  -1   6   1  142.59    4.80
  -1   6   1  143.09    4.80
   0  -6  -1   10.70    0.80
   0  -6  -1   10.20    1.10
   0  -6  -1   11.40    0.90
   0   6   1   12.20    1.10
   0   6   1   11.80    0.80
  -1  -6  -1    1.80    0.40
  -1  -6  -1    2.30    0.60
  -1  -6  -1    1.20    0.60
  -1  -6  -1    1.30    0.50
   1   6   1    1.50    0.60
   1   6   1    1.80    0.50
  -2  -6  -1  109.09    4.20
  -2  -6  -1  110.19    4.20
  -2  -6  -1  108.99    3.80
  -2  -6  -1  107.89    4.00
   2   6   1  112.79    4.20
   2   6   1  105.19    4.20
  -3  -6  -1  252.87    8.70
  -3  -6  -1  258.17    8.80
  -3  -6  -1  261.37    8.60
  -3  -6  -1  246.18    8.30
   3   6   1  242.98    8.70
   3   6   1  253.07    8.70
  -4  -6  -1   20.30    1.70
  -4  -6  -1   21.70    1.70
   4   6   1   21.10    1.70
   4   6   1   19.80    1.80
  -5  -6  -1   10.50    1.40
  -5  -6  -1   12.40    1.40
   5   6   1   12.20    1.60
   5   6   1   12.80    1.50
  -6  -6  -1    2.00    0.90
  -6  -6  -1    1.40    1.10
   6   6   1    1.10    1.10
   6   6   1    1.30    1.10
  -7  -6  -1    5.30    1.20
  -7  -6  -1    5.80    1.40
   7   6   1    4.10    1.50
   7   6   1    4.40    1.30
  -8  -6  -1    0.00    1.10
  -8  -6  -1    3.00    1.20
   8   6   1   -0.30    1.20
   8   6   1    0.10    1.40
  -9  -6  -1    5.90    1.60
  -9  -6  -1    5.40    1.40
   9   6   1    5.20    1.60
   9   6   1    8.50    2.90
  11  -7  -1    2.00    1.80
 -11   7   1    0.20    0.90
  10  -7  -1    5.60    1.80
 -10   7   1    4.50    1.10
   9  -7  -1    6.10    1.70
  -9   7   1    5.30    1.00
   8  -7  -1    8.10    1.70
  -8   7   1   11.30    1.20
   7  -7  -1   26.80    2.50
  -7   7   1   23.20    1.60
   6  -7  -1   35.00    2.70
  -6   7   1   43.80    2.10
   5  -7  -1  108.39    4.70
  -5   7   1  109.19    4.00
   4  -7  -1   37.70    2.40
  -4   7   1   37.50    1.80
   3  -7  -1    0.10    0.50
   3  -7  -1    0.70    0.70
  -3   7   1    0.00    0.50
   2  -7  -1   27.50    1.40
   2  -7  -1   26.60    1.30
   2  -7  -1   25.40    1.80
   2  -7  -1   25.10    1.30
  -2   7   1   26.00    1.20
  -2   7   1   24.50    1.30
   1  -7  -1   36.40    2.00
   1  -7  -1   31.70    1.50
   1  -7  -1   35.40    1.60
   1  -7  -1   32.90    1.60
  -1   7   1   33.40    1.60
  -1   7   1   33.30    1.50
   0  -7  -1   20.10    1.30
   0  -7  -1   19.30    1.20
   0  -7  -1   22.30    1.60
   0  -7  -1   19.30    1.20
   0   7   1   18.10    1.20
   0   7   1   19.50    1.50
   0   7   1   21.90    1.20
  -1  -7  -1   14.40    1.40
  -1  -7  -1   14.10    1.10
  -1  -7  -1   14.20    1.20
  -1  -7  -1   17.00    1.10
   1   7   1   14.70    1.10
   1   7   1   14.50    1.30
  -2  -7  -1    9.40    1.00
  -2  -7  -1   11.20    1.20
  -2  -7  -1    9.80    0.90
  -2  -7  -1   12.00    1.20
   2   7   1   10.30    1.20
   2   7   1   11.20    1.20
  -3  -7  -1   12.30    1.30
  -3  -7  -1   14.50    1.40
  -3  -7  -1   14.90    1.40
   3   7   1   14.90    1.40
   3   7   1   13.90    1.40
  -4  -7  -1    1.80    0.90
  -4  -7  -1    1.10    0.80
   4   7   1    3.20    1.00
   4   7   1    0.30    0.90
  -5  -7  -1    4.60    1.20
  -5  -7  -1    4.40    1.00
   5   7   1    4.10    1.20
   5   7   1    5.50    1.30
  -6  -7  -1   22.90    2.20
  -6  -7  -1   24.30    2.10
   6   7   1   22.40    2.20
   6   7   1   25.50    2.40
  -7  -7  -1   15.50    2.00
  -7  -7  -1   15.30    1.70
   7   7   1   15.60    1.90
   7   7   1   18.40    2.20
  -8  -7  -1    2.70    1.30
  -8  -7  -1    4.90    1.50
   8   7   1    3.20    1.40
  10  -8  -1    9.10    2.20
 -10   8   1   10.10    1.30
   9  -8  -1   28.60    3.00
  -9   8   1   25.80    1.90
   8  -8  -1   46.00    3.30
  -8   8   1   45.30    2.40
   7  -8  -1   29.10    2.60
  -7   8   1   28.40    1.80
   6  -8  -1    9.00    1.60
  -6   8   1   10.70    1.10
   5  -8  -1   94.49    4.40
  -5   8   1   94.79    3.60
   4  -8  -1   35.30    2.40
  -4   8   1   35.60    1.80
   3  -8  -1    0.10    0.80
   3  -8  -1    0.10    0.50
  -3   8   1    0.10    0.50
   2  -8  -1   25.90    1.50
   2  -8  -1   24.10    1.90
   2  -8  -1   24.70    1.40
  -2   8   1   27.30    1.40
   1  -8  -1   12.90    1.10
   1  -8  -1   12.40    1.00
   1  -8  -1   11.00    1.30
   1  -8  -1   13.90    1.10
  -1   8   1   12.70    1.00
  -1   8   1   12.30    1.00
   0  -8  -1  141.79    5.00
   0  -8  -1  137.29    5.20
   0  -8  -1  144.69    5.10
   0  -8  -1  148.09    5.50
   0   8   1  137.59    5.30
   0   8   1  146.19    5.00
   0   8   1  136.69    5.00
  -1  -8  -1   11.50    1.30
  -1  -8  -1   11.30    1.10
  -1  -8  -1   11.20    1.00
  -1  -8  -1   12.40    1.30
   1   8   1   12.00    1.30
   1   8   1   13.20    1.30
   1   8   1   13.30    1.00
  -2  -8  -1    0.40    0.70
  -2  -8  -1    1.10    0.70
  -2  -8  -1    1.50    0.60
  -2  -8  -1    0.90    0.80
   2   8   1   -0.20    0.80
   2   8   1   -0.20    0.90
   2   8   1    1.10    0.80
  -3  -8  -1    3.30    0.90
  -3  -8  -1    2.70    1.00
  -3  -8  -1    3.70    0.90
   3   8   1    2.50    0.90
   3   8   1    3.10    1.00
  -4  -8  -1   34.30    2.50
  -4  -8  -1   40.10    2.30
   4   8   1   36.40    2.50
   4   8   1   31.10    2.30
  -5  -8  -1   -0.30    0.80
  -5  -8  -1    0.10    1.00
   5   8   1   -0.90    1.00
   5   8   1    0.20    1.00
  -6  -8  -1    1.50    1.10
  -6  -8  -1    1.20    1.00
   6   8   1    1.70    1.30
   6   8   1    3.30    1.30
  -7  -8  -1   -1.00    1.20
  -7  -8  -1    0.20    1.10
   7   8   1    0.10    1.30
  -8  -8  -1    8.10    1.60
  -8  -8  -1   10.50    1.90
   8   8   1   10.10    1.90
  10  -9  -1    6.90    2.00
 -10   9   1    7.10    1.20
   9  -9  -1   26.90    3.10
  -9   9   1   29.00    2.10
   8  -9  -1   49.10    3.60
  -8   9   1   51.09    2.60
   7  -9  -1    5.40    1.60
  -7   9   1    4.30    0.90
   6  -9  -1    7.20    1.50
  -6   9   1    4.30    0.80
   5  -9  -1    0.80    1.00
  -5   9   1    0.00    0.60
   4  -9  -1   36.60    2.60
  -4   9   1   39.00    1.90
   3  -9  -1   30.20    1.70
   3  -9  -1   28.90    2.20
  -3   9   1   25.40    1.60
   2  -9  -1   69.79    3.40
   2  -9  -1   68.69    2.90
  -2   9   1   66.39    2.80
   1  -9  -1    0.60    0.60
   1  -9  -1   -0.80    0.80
   1  -9  -1    1.10    0.60
  -1   9   1    1.60    0.70
  -1   9   1    1.00    0.60
  -1   9   1    1.90    0.90
   0  -9  -1   48.90    2.50
   0  -9  -1   49.10    2.80
   0  -9  -1   56.29    2.40
   0  -9  -1   49.60    2.40
   0   9   1   52.49    2.60
   0   9   1   49.60    2.40
   0   9   1   53.19    2.80
   0   9   1   53.29    2.30
  -1  -9  -1   93.99    3.70
  -1  -9  -1   95.69    3.90
  -1  -9  -1   93.19    4.00
  -1  -9  -1   96.09    4.20
   1   9   1   94.79    3.80
   1   9   1   93.89    4.00
   1   9   1   97.69    4.00
   1   9   1   98.89    3.70
  -2  -9  -1   -0.90    0.70
  -2  -9  -1    0.50    0.90
  -2  -9  -1   -0.20    0.70
   2   9   1    0.70    0.90
   2   9   1    0.20    0.80
  -3  -9  -1    2.20    1.00
  -3  -9  -1    6.00    1.30
  -3  -9  -1    4.60    1.00
   3   9   1    4.40    1.10
   3   9   1    3.50    1.10
  -4  -9  -1   53.29    3.30
  -4  -9  -1   60.49    3.10
   4   9   1   59.49    3.30
   4   9   1   58.69    3.30
  -5  -9  -1   56.39    3.10
  -5  -9  -1   56.39    3.40
   5   9   1   55.89    3.30
   5   9   1   47.10    3.20
  -6  -9  -1   16.60    2.10
  -6  -9  -1   16.70    1.90
   6   9   1   21.70    2.30
  -7  -9  -1    1.60    1.20
  -7  -9  -1   -0.40    1.20
   7   9   1    2.60    1.40
   9 -10  -1    1.50    1.70
  -9  10   1    2.60    1.10
   8 -10  -1   17.70    2.50
  -8  10   1   16.40    1.50
   7 -10  -1    4.40    1.50
  -7  10   1    3.80    0.90
   6 -10  -1    1.20    1.20
  -6  10   1   -0.10    0.70
   5 -10  -1    0.20    1.10
  -5  10   1    2.50    0.80
   4 -10  -1   18.00    2.00
  -4  10   1   15.90    1.30
   3 -10  -1   -0.70    0.60
   3 -10  -1    0.40    1.00
  -3  10   1   -0.30    0.60
   2 -10  -1   23.40    1.60
   2 -10  -1   26.40    2.20
  -2  10   1   25.40    1.60
   1 -10  -1   20.90    2.00
   1 -10  -1   24.40    1.60
  -1  10   1   22.90    2.10
  -1  10   1   20.60    1.50
   0 -10  -1    9.90    1.30
   0 -10  -1   11.10    1.20
   0 -10  -1   13.60    1.60
   0 -10  -1   12.50    1.40
   0  10   1   14.20    1.40
   0  10   1   11.00    1.50
   0  10   1   11.60    1.10
   0  10   1   13.90    1.60
  -1 -10  -1   17.70    1.80
  -1 -10  -1   18.20    1.60
  -1 -10  -1   16.60    1.60
   1  10   1   19.80    1.80
   1  10   1   18.60    1.70
   1  10   1   17.20    1.50
  -2 -10  -1    2.60    1.10
  -2 -10  -1    3.50    0.90
  -2 -10  -1    1.00    0.90
   2  10   1    3.00    1.10
   2  10   1    2.20    0.90
   2  10   1    2.50    1.10
  -3 -10  -1   14.50    1.80
  -3 -10  -1   15.70    1.80
  -3 -10  -1   14.30    1.60
   3  10   1   14.00    1.60
   3  10   1   15.20    1.80
   3  10   1   13.80    1.60
  -4 -10  -1    7.30    1.50
  -4 -10  -1    4.10    1.10
   4  10   1    6.00    1.80
   4  10   1    4.80    1.30
  -5 -10  -1    5.50    1.50
  -5 -10  -1    7.10    1.40
   5  10   1    8.60    1.60
  -6 -10  -1    4.50    1.50
  -6 -10  -1    3.80    1.40
   6  10   1    2.40    1.40
   8 -11  -1    8.50    2.00
  -8  11   1    9.70    1.30
   7 -11  -1   36.80    3.30
  -7  11   1   31.10    2.10
   6 -11  -1   37.20    3.20
  -6  11   1   44.20    2.40
   5 -11  -1    1.30    1.10
  -5  11   1   -0.30    0.70
   4 -11  -1   16.50    2.10
  -4  11   1   17.60    1.40
   3 -11  -1   90.69    4.40
   3 -11  -1   87.09    3.60
  -3  11   1   82.99    3.50
   2 -11  -1    3.80    0.90
   2 -11  -1    2.50    1.30
  -2  11   1    2.50    0.80
   1 -11  -1    8.60    1.50
   1 -11  -1    8.50    1.10
  -1  11   1    8.10    1.40
  -1  11   1    9.50    1.10
   0 -11  -1    3.10    1.20
   0  11   1    6.20    1.30
  -1 -11  -1   18.40    1.90
  -1 -11  -1   16.10    1.90
  -1 -11  -1   17.10    1.70
   1  11   1   16.20    1.70
   1  11   1   16.30    1.70
  -2 -11  -1   63.39    3.40
  -2 -11  -1   65.19    3.20
  -2 -11  -1   63.89    3.50
   2  11   1   61.49    3.30
   2  11   1   60.59    3.30
   2  11   1   66.79    3.20
  -3 -11  -1    9.80    1.40
  -3 -11  -1   12.50    1.70
   3  11   1    9.20    1.40
   3  11   1    8.60    1.50
  -4 -11  -1   18.60    1.90
  -4 -11  -1   12.50    1.80
   4  11   1   15.60    2.00
   4  11   1   16.10    1.80
  -5 -11  -1    2.50    1.20
  -5 -11  -1    1.00    1.20
   5  11   1   -0.30    1.00
   5  11   1    3.00    1.30
  -8  12   1   91.09    4.60
   7 -12  -1   10.00    2.10
  -7  12   1   11.80    1.40
   6 -12  -1   34.90    3.10
  -6  12   1   28.50    2.10
   5 -12  -1   31.40    2.90
  -5  12   1   31.00    2.10
   4 -12  -1    5.20    1.50
  -4  12   1    5.20    1.00
   3 -12  -1   12.90    1.90
   3 -12  -1   12.90    1.40
  -3  12   1   11.20    1.20
   2 -12  -1    0.10    1.10
   2 -12  -1   -0.50    0.70
  -2  12   1    0.10    1.10
  -2  12   1   -0.10    0.70
   1 -12  -1    1.40    1.20
  -1  12   1    0.40    1.10
   0 -12  -1   26.80    2.50
   0  12   1   29.10    2.50
  -1 -12  -1   34.00    2.70
  -1 -12  -1   38.10    3.20
   1  12   1   36.80    3.10
  -2 -12  -1   -0.70    0.90
   2  12   1    0.70    1.00
  -3 -12  -1    7.80    1.40
  -3 -12  -1    6.50    1.40
   3  12   1    6.40    1.50
   3  12   1    6.30    1.30
  -4 -12  -1   11.40    1.70
  -4 -12  -1   11.30    1.80
   4  12   1   12.70    1.80
   4  12   1   10.00    1.70
   6 -13  -1    4.10    1.60
  -6  13   1    5.60    1.20
   5 -13  -1    9.10    1.90
  -5  13   1    6.00    1.10
   4 -13  -1    7.00    1.80
  -4  13   1    7.20    1.20
   3 -13  -1   -0.70    1.10
  -3  13   1   -0.10    0.80
   2 -13  -1   12.20    2.00
  -2  13   1   11.90    1.90
   1 -13  -1    7.70    1.70
  -1  13   1    8.80    1.80
   3 -14  -1    3.90    1.70
  -3  14   1    5.80    1.70
   2 -14  -1    6.30    2.30
   3  14  -2    1.60    1.10
  -3 -14   2    0.10    1.10
   1  14  -2    3.30    1.30
  -1 -14   2    0.80    0.90
   0  14  -2   -0.50    0.90
   0 -14   2    0.30    0.90
  -1  14  -2   38.50    2.50
   1 -14   2   39.80    2.50
  -2  14  -2    4.60    1.10
   2 -14   2    4.90    1.20
  -3  14  -2    7.30    1.30
   3 -14   2    9.90    1.50
  -4  14  -2    2.70    1.10
   4 -14   2    4.20    1.20
  -5  14  -2   21.70    1.90
   4  13  -2   -2.00    1.00
   4  13  -2    0.40    1.10
  -4 -13   2    0.50    1.10
  -4 -13   2    0.50    1.10
   3  13  -2    1.30    1.10
   3  13  -2   -0.10    1.00
  -3 -13   2   -0.40    1.00
  -3 -13   2    0.30    1.00
   2  13  -2    1.20    1.00
   2  13  -2   -1.10    1.20
  -2 -13   2    0.80    0.90
  -2 -13   2   -0.20    0.90
   1  13  -2   21.20    1.70
  -1 -13   2   16.30    1.60
   0  13  -2    3.20    1.00
   0 -13   2    4.60    1.10
  -1  13  -2   21.50    1.80
   1 -13   2   19.30    1.80
  -2  13  -2    7.20    1.20
   2 -13   2    9.10    1.30
  -3  13  -2    0.60    0.80
   3 -13   2    2.90    1.00
  -4  13  -2   11.20    1.40
   4 -13   2    9.50    1.40
   4 -13   2    9.70    1.80
  -5  13  -2   50.99    2.80
   5 -13   2   53.59    3.60
  -6  13  -2   18.50    1.80
   6 -13   2   18.10    2.40
   6  12  -2    1.80    1.40
   6  12  -2    2.10    1.30
  -6 -12   2    1.50    1.20
  -6 -12   2    0.60    1.20
   5  12  -2    2.10    1.20
   5  12  -2    2.60    1.20
  -5 -12   2    2.80    1.20
  -5 -12   2    1.80    1.20
   4  12  -2   10.90    1.60
   4  12  -2    9.60    1.60
  -4 -12   2   11.60    1.60
  -4 -12   2   14.40    1.70
   3  12  -2   47.10    2.70
   3  12  -2   44.20    2.80
  -3 -12   2   43.80    2.90
  -3 -12   2   44.80    2.70
  -3 -12   2   41.80    2.70
   2  12  -2   18.70    1.60
   2  12  -2   16.30    1.70
   2  12  -2   17.70    1.80
  -2 -12   2   18.80    1.60
  -2 -12   2   20.00    1.80
  -2 -12   2   19.10    1.80
   1  12  -2    0.90    0.80
   1  12  -2    1.70    0.90
  -1 -12   2    0.10    0.80
  -1 -12   2    0.70    0.80
   0  12  -2    9.00    1.20
   0 -12   2    9.50    1.20
  -1  12  -2   34.70    2.10
   1 -12   2   34.20    2.20
  -2  12  -2   26.40    1.90
   2 -12   2   29.40    2.30
   2 -12   2   28.00    2.00
  -3  12  -2   70.69    3.10
   3 -12   2   66.19    3.60
   3 -12   2   61.69    3.10
  -4  12  -2   45.70    2.50
   4 -12   2   42.00    3.00
   4 -12   2   45.80    2.60
  -5  12  -2   52.89    2.70
   5 -12   2   50.89    3.40
  -6  12  -2   50.69    2.80
   6 -12   2   49.90    3.60
  -7  12  -2   -0.30    0.90
   7 -12   2    1.40    1.50
   7  11  -2    1.30    1.30
   7  11  -2   -0.30    1.20
  -7 -11   2   -1.20    1.00
  -7 -11   2   -0.10    1.20
   6  11  -2   12.40    1.80
   6  11  -2   12.10    1.80
  -6 -11   2   13.70    1.80
  -6 -11   2   14.90    2.00
   5  11  -2   14.50    1.70
   5  11  -2   13.60    1.80
  -5 -11   2   15.00    1.90
  -5 -11   2   16.10    1.80
   4  11  -2   12.60    1.60
   4  11  -2   14.20    1.60
  -4 -11   2   12.20    1.50
  -4 -11   2    9.40    1.50
   3  11  -2    1.80    1.00
   3  11  -2    1.70    0.90
   3  11  -2    0.70    0.80
  -3 -11   2    2.10    0.90
  -3 -11   2    3.20    0.90
  -3 -11   2    1.80    0.90
   2  11  -2   19.80    1.80
   2  11  -2   16.20    1.50
   2  11  -2   17.80    1.60
  -2 -11   2   16.20    1.60
  -2 -11   2   14.40    1.40
  -2 -11   2   17.30    1.70
   1  11  -2   81.69    3.50
   1  11  -2   74.89    3.40
   1  11  -2   78.19    3.50
  -1 -11   2   78.09    3.50
  -1 -11   2   78.29    3.40
  -1 -11   2   75.59    3.50
   0  11  -2   36.10    2.10
   0  11  -2   38.70    2.20
   0 -11   2   41.10    2.20
   0 -11   2   40.20    2.20
  -1  11  -2   -0.70    0.70
   1 -11   2   -0.50    0.80
   1 -11   2   -0.30    0.70
  -2  11  -2    9.00    1.10
   2 -11   2    8.50    1.40
   2 -11   2    9.80    1.20
  -3  11  -2   10.30    1.20
   3 -11   2   10.50    1.50
   3 -11   2    8.50    1.20
  -4  11  -2   10.60    1.20
   4 -11   2    9.90    1.20
   4 -11   2   11.60    1.70
  -5  11  -2   11.10    1.20
   5 -11   2   10.30    1.70
  -6  11  -2   37.90    2.20
   6 -11   2   31.40    2.90
  -7  11  -2   35.00    2.30
   7 -11   2   38.30    3.20
  -8  11  -2    3.80    1.10
   8 -11   2    4.60    1.70
   8  10  -2    8.30    2.10
   8  10  -2    9.40    2.10
  -8 -10   2    7.60    1.80
  -8 -10   2    6.40    1.90
   7  10  -2    5.50    1.50
   7  10  -2    8.80    1.70
  -7 -10   2    8.00    1.50
  -7 -10   2    9.90    1.70
   6  10  -2    2.50    1.20
   6  10  -2    1.90    1.10
  -6 -10   2    5.50    1.40
  -6 -10   2    3.80    1.20
   5  10  -2   -0.70    0.90
   5  10  -2    1.30    1.00
  -5 -10   2    0.20    0.90
  -5 -10   2    0.10    0.90
   4  10  -2    8.10    1.40
   4  10  -2    6.20    1.20
  -4 -10   2    8.00    1.10
  -4 -10   2    6.20    1.30
  -4 -10   2    8.90    1.30
   3  10  -2    1.30    0.80
   3  10  -2    0.50    0.90
  -3 -10   2    1.60    0.80
  -3 -10   2    1.60    0.90
  -3 -10   2    3.50    1.00
   2  10  -2    1.00    0.80
   2  10  -2    1.10    0.80
   2  10  -2    0.70    0.80
  -2 -10   2    0.00    0.70
  -2 -10   2    1.10    0.80
  -2 -10   2    1.00    0.70
   1  10  -2   30.20    1.90
   1  10  -2   29.10    1.90
   1  10  -2   30.80    1.80
  -1 -10   2   30.50    1.90
  -1 -10   2   32.00    1.90
  -1 -10   2   31.70    2.00
  -1 -10   2   30.50    2.30
   0  10  -2    5.80    0.90
   0  10  -2    3.20    0.90
   0 -10   2    6.00    0.90
   0 -10   2    4.20    0.90
   0 -10   2    4.90    1.00
   0 -10   2    7.10    1.50
  -1  10  -2    9.00    1.00
  -1  10  -2   10.70    1.00
   1 -10   2    8.60    1.10
   1 -10   2    9.60    1.30
   1 -10   2    9.20    1.00
  -2  10  -2   17.90    1.50
   2 -10   2   19.60    1.80
   2 -10   2   22.40    1.70
  -3  10  -2   38.10    2.00
   3 -10   2   37.30    2.10
   3 -10   2   37.80    2.50
  -4  10  -2   45.90    2.40
   4 -10   2   49.99    2.50
   4 -10   2   48.20    3.00
  -5  10  -2   16.20    1.40
   5 -10   2   15.10    1.90
  -6  10  -2   -0.80    0.70
   6 -10   2    0.00    1.00
  -7  10  -2   27.90    1.90
   7 -10   2   25.10    2.60
  -8  10  -2    5.80    1.10
   8 -10   2    7.10    1.90
  -9  10  -2   10.40    1.40
   9 -10   2   10.90    2.20
   8   9  -2    1.20    1.20
   8   9  -2   -0.90    1.10
  -8  -9   2    0.60    1.20
  -8  -9   2    0.90    1.10
   7   9  -2    5.20    1.30
   7   9  -2    1.90    1.20
  -7  -9   2    2.90    1.20
  -7  -9   2    2.30    1.20
   6   9  -2    1.50    1.10
   6   9  -2    0.40    1.00
  -6  -9   2    1.60    1.00
  -6  -9   2   -0.40    0.90
   5   9  -2   18.60    1.90
   5   9  -2   17.50    1.70
  -5  -9   2   20.00    1.60
  -5  -9   2   18.30    1.80
  -5  -9   2   18.80    1.90
   4   9  -2    1.00    0.90
   4   9  -2   -0.20    0.90
  -4  -9   2    0.90    0.80
  -4  -9   2    1.40    0.70
  -4  -9   2    0.20    0.90
   3   9  -2   41.60    2.40
   3   9  -2   45.20    2.40
  -3  -9   2   45.80    2.20
  -3  -9   2   46.20    2.50
  -3  -9   2   44.60    2.40
   2   9  -2   99.99    3.90
   2   9  -2   94.09    4.00
   2   9  -2   97.99    4.00
  -2  -9   2   97.29    3.90
  -2  -9   2   98.39    3.90
  -2  -9   2   97.19    4.00
  -2  -9   2   95.69    3.80
   1   9  -2   72.89    3.10
   1   9  -2   69.59    3.10
   1   9  -2   70.69    3.00
   1   9  -2   71.59    3.10
  -1  -9   2   73.89    3.10
  -1  -9   2   73.19    3.10
  -1  -9   2   77.09    3.20
  -1  -9   2   75.19    3.10
   0   9  -2   23.60    1.40
   0   9  -2   22.40    1.50
   0   9  -2   22.30    1.50
   0  -9   2   24.60    1.50
   0  -9   2   23.80    1.60
   0  -9   2   26.10    1.50
   0  -9   2   21.70    1.60
  -1   9  -2   82.99    3.40
  -1   9  -2   83.29    3.20
   1  -9   2   88.59    3.70
   1  -9   2   87.49    3.40
   1  -9   2   81.59    3.30
  -2   9  -2  119.49    4.30
  -2   9  -2  117.89    4.40
   2  -9   2  119.59    4.50
   2  -9   2  121.19    4.80
  -3   9  -2   19.60    1.40
   3  -9   2   23.20    1.90
   3  -9   2   24.70    1.60
  -4   9  -2    2.30    0.80
   4  -9   2   -0.20    0.70
   4  -9   2    1.40    1.00
  -5   9  -2   27.10    1.70
   5  -9   2   27.80    2.40
  -6   9  -2    6.50    1.00
   6  -9   2    9.40    1.60
  -7   9  -2   15.00    1.40
   7  -9   2   14.30    2.00
  -8   9  -2   23.60    1.80
   8  -9   2   24.20    2.70
  -9   9  -2    6.00    1.10
   9  -9   2    2.80    1.70
   9   8  -2    3.60    1.50
   9   8  -2    5.00    1.50
  -9  -8   2    0.50    1.20
  -9  -8   2    4.30    1.50
   8   8  -2    1.50    1.20
   8   8  -2    2.10    1.20
  -8  -8   2    5.10    1.30
  -8  -8   2    0.40    1.20
   7   8  -2    7.10    1.40
   7   8  -2    9.30    1.50
  -7  -8   2    6.10    1.30
  -7  -8   2    6.90    1.40
   6   8  -2   28.30    2.30
   6   8  -2   29.90    2.10
  -6  -8   2   28.70    2.10
  -6  -8   2   29.00    1.80
  -6  -8   2   23.70    2.20
   5   8  -2   14.60    1.50
   5   8  -2   13.50    1.60
  -5  -8   2   12.70    1.20
  -5  -8   2   12.30    1.60
  -5  -8   2   11.00    1.40
   4   8  -2    0.50    0.80
   4   8  -2   -0.30    0.80
  -4  -8   2    0.70    0.60
  -4  -8   2   -0.20    0.70
  -4  -8   2    0.00    0.70
   3   8  -2    7.50    1.00
   3   8  -2    8.30    1.10
   3   8  -2    8.10    1.00
  -3  -8   2    8.00    1.00
  -3  -8   2    8.30    1.00
  -3  -8   2    7.30    0.90
  -3  -8   2    9.20    1.20
   2   8  -2   15.70    1.30
   2   8  -2   16.80    1.40
   2   8  -2   14.10    1.20
  -2  -8   2   16.30    1.30
  -2  -8   2   16.60    1.40
  -2  -8   2   15.60    1.40
  -2  -8   2   14.70    1.30
   1   8  -2  156.78    5.60
   1   8  -2  154.68    5.60
   1   8  -2  158.28    5.70
  -1  -8   2  167.08    5.70
  -1  -8   2  156.38    5.70
  -1  -8   2  162.38    5.70
  -1  -8   2  166.28    5.70
   0   8  -2   12.20    1.00
   0   8  -2    9.20    0.90
   0   8  -2   13.20    1.10
   0  -8   2   10.10    0.90
   0  -8   2   12.20    1.00
   0  -8   2   14.30    1.20
   0  -8   2   10.80    1.10
  -1   8  -2   44.40    2.00
  -1   8  -2   44.10    1.90
  -1   8  -2   43.10    1.80
   1  -8   2   40.70    1.80
   1  -8   2   45.50    2.30
   1  -8   2   45.70    2.00
   1  -8   2   41.90    2.10
  -2   8  -2   43.10    2.00
  -2   8  -2   44.00    1.80
   2  -8   2   42.20    2.30
   2  -8   2   40.00    2.00
  -3   8  -2    2.30    0.50
  -3   8  -2   -0.80    0.50
   3  -8   2    0.40    0.50
   3  -8   2    1.10    0.80
  -4   8  -2  427.36   14.10
   4  -8   2  443.86   14.70
   4  -8   2  432.36   14.20
  -5   8  -2  319.57   10.60
   5  -8   2  316.87   11.30
  -6   8  -2   16.70    1.40
   6  -8   2   17.10    2.00
  -7   8  -2    5.60    0.90
   7  -8   2    5.40    1.40
  -8   8  -2   19.90    1.60
   8  -8   2   20.60    2.50
  -9   8  -2    0.40    0.90
   9  -8   2    2.00    1.60
 -10   8  -2   10.70    1.40
  10  -8   2   16.10    2.60
  10   7  -2    7.40    1.70
  10   7  -2    7.10    1.80
 -10  -7   2    6.90    1.60
 -10  -7   2    6.60    1.80
   9   7  -2    1.00    1.20
  -9  -7   2    1.80    1.30
  -9  -7   2    1.00    1.10
   8   7  -2    0.30    1.10
  -8  -7   2    0.60    1.00
  -8  -7   2   -0.60    1.00
   7   7  -2   20.20    2.00
  -7  -7   2   20.20    1.90
  -7  -7   2   23.90    2.20
  -7  -7   2   23.20    1.70
   6   7  -2   58.89    3.20
  -6  -7   2   58.99    3.10
  -6  -7   2   62.49    3.20
  -6  -7   2   59.09    2.70
   5   7  -2  139.99    6.00
   5   7  -2  148.59    5.60
   5   7  -2  142.39    5.40
  -5  -7   2  143.29    5.40
  -5  -7   2  140.39    5.20
  -5  -7   2  140.89    5.60
   4   7  -2  237.78    8.10
   4   7  -2  226.78    8.00
   4   7  -2  239.78    8.30
  -4  -7   2  236.48    8.30
  -4  -7   2  228.58    8.10
  -4  -7   2  238.88    8.00
   3   7  -2   58.59    2.70
   3   7  -2   59.19    2.60
   3   7  -2   56.49    2.40
  -3  -7   2   57.19    2.60
  -3  -7   2   56.69    2.40
  -3  -7   2   54.49    2.40
  -3  -7   2   54.59    2.60
   2   7  -2    7.40    0.90
   2   7  -2    9.80    0.90
   2   7  -2    8.00    0.80
  -2  -7   2    7.10    0.80
  -2  -7   2    7.40    0.90
  -2  -7   2    8.80    0.80
  -2  -7   2    6.10    0.80
   1   7  -2   70.39    2.80
   1   7  -2   68.89    2.80
   1   7  -2   70.49    2.70
  -1  -7   2   73.69    2.80
  -1  -7   2   69.99    2.80
  -1  -7   2   69.39    2.80
  -1  -7   2   71.19    2.80
   0   7  -2  191.88    6.60
   0   7  -2  196.48    6.60
   0   7  -2  201.38    6.70
   0  -7   2  201.28    6.80
   0  -7   2  196.98    6.60
   0  -7   2  202.38    6.70
   0  -7   2  193.98    6.70
  -1   7  -2   18.10    1.00
  -1   7  -2   16.60    1.00
  -1   7  -2   19.10    1.20
   1  -7   2   17.40    1.20
   1  -7   2   17.60    1.10
   1  -7   2   16.10    0.90
   1  -7   2   19.40    1.30
  -2   7  -2  100.39    3.50
  -2   7  -2   97.09    3.60
   2  -7   2   99.29    3.90
   2  -7   2   95.79    3.70
  -3   7  -2  240.28    7.70
  -3   7  -2  237.38    7.90
   3  -7   2  233.78    8.30
   3  -7   2  232.38    7.90
  -4   7  -2  182.58    6.20
  -4   7  -2  180.28    5.90
   4  -7   2  178.88    6.70
   4  -7   2  178.88    6.20
  -5   7  -2  548.25   17.70
   5  -7   2  560.44   18.50
  -6   7  -2   10.50    1.10
   6  -7   2   12.20    1.70
  -7   7  -2    5.60    0.90
   7  -7   2    7.40    1.60
  -8   7  -2   -0.10    0.70
   8  -7   2    1.20    1.30
  -9   7  -2   21.90    1.70
   9  -7   2   27.10    2.90
 -10   7  -2   11.50    1.30
  10  -7   2   11.00    2.30
  10   6  -2   -0.30    1.20
 -10  -6   2   -0.70    1.30
 -10  -6   2   -0.90    1.10
   9   6  -2    1.50    1.20
  -9  -6   2    2.70    1.30
  -9  -6   2   -0.10    1.00
   8   6  -2    3.20    1.20
  -8  -6   2    4.50    1.30
  -8  -6   2    4.90    1.00
  -8  -6   2    3.70    1.10
   7   6  -2    4.80    1.20
  -7  -6   2    6.30    1.20
  -7  -6   2    8.00    1.00
  -7  -6   2    6.80    1.20
   6   6  -2  216.98    8.10
   6   6  -2  255.87    8.10
  -6  -6   2  219.78    7.70
  -6  -6   2  215.38    8.00
  -6  -6   2  220.98    8.20
   5   6  -2  168.78    5.90
   5   6  -2  154.68    6.00
  -5  -6   2  169.08    6.00
  -5  -6   2  160.48    5.70
  -5  -6   2  159.28    6.10
   4   6  -2    2.30    0.60
   4   6  -2    1.60    0.70
   4   6  -2    0.80    0.70
  -4  -6   2    1.40    0.60
  -4  -6   2    1.90    0.70
  -4  -6   2    0.90    0.50
   3   6  -2  212.88    7.30
   3   6  -2  210.68    7.20
   3   6  -2  211.78    7.10
  -3  -6   2  212.48    7.30
  -3  -6   2  206.48    7.20
  -3  -6   2  221.28    7.10
  -3  -6   2  213.28    7.10
   2   6  -2  420.06   13.60
   2   6  -2  434.16   13.40
   2   6  -2  412.46   13.50
  -2  -6   2  426.26   13.40
  -2  -6   2  413.46   13.60
  -2  -6   2  419.16   13.50
  -2  -6   2  411.06   13.60
   1   6  -2    2.90    0.50
   1   6  -2    3.00    0.50
   1   6  -2    2.30    0.50
  -1  -6   2    3.80    0.60
  -1  -6   2    2.30    0.50
  -1  -6   2    3.60    0.50
  -1  -6   2    3.70    0.60
   0   6  -2   69.59    2.60
   0   6  -2   68.79    2.70
   0   6  -2   69.89    2.50
   0  -6   2   67.49    2.60
   0  -6   2   69.29    2.70
   0  -6   2   66.99    2.70
   0  -6   2   68.89    2.50
  -1   6  -2    4.20    0.60
  -1   6  -2    4.50    0.50
  -1   6  -2    4.00    0.50
   1  -6   2    4.10    0.40
   1  -6   2    4.80    0.70
   1  -6   2    3.50    0.60
  -2   6  -2   46.70    1.60
  -2   6  -2   44.70    1.80
  -2   6  -2   46.80    2.00
   2  -6   2   47.40    2.00
   2  -6   2   46.50    2.20
  -3   6  -2  142.29    5.00
  -3   6  -2  146.39    4.80
   3  -6   2  147.59    5.40
   3  -6   2  141.69    5.00
  -4   6  -2    3.00    0.60
  -4   6  -2    3.70    0.50
   4  -6   2    4.00    0.60
   4  -6   2    4.00    0.90
  -5   6  -2  197.48    6.80
  -5   6  -2  203.28    7.00
   5  -6   2  226.48    7.70
  -6   6  -2  211.78    7.70
   6  -6   2  251.67    8.60
  -7   6  -2    9.80    1.00
   7  -6   2   11.40    1.70
  -8   6  -2   19.80    1.60
   8  -6   2   27.90    2.70
  -9   6  -2   34.10    2.00
   9  -6   2   36.90    3.20
 -10   6  -2   14.00    1.40
  10  -6   2   14.30    2.40
  11   5  -2   -0.10    1.40
 -11  -5   2    0.60    1.30
 -11  -5   2    1.20    1.20
  10   5  -2   11.40    1.90
 -10  -5   2   10.20    1.70
 -10  -5   2   14.00    1.90
   9   5  -2    4.10    1.40
  -9  -5   2    5.20    1.40
  -9  -5   2    3.80    1.20
   8   5  -2   40.60    2.70
  -8  -5   2   39.40    2.20
  -8  -5   2   42.10    2.70
  -8  -5   2   40.20    2.50
   7   5  -2   23.50    2.00
   7   5  -2   25.60    2.10
  -7  -5   2   25.70    1.90
  -7  -5   2   22.20    1.60
  -7  -5   2   26.00    2.10
   6   5  -2   61.69    2.90
   6   5  -2   58.69    3.00
  -6  -5   2   66.09    2.60
  -6  -5   2   63.49    3.10
  -6  -5   2   62.59    2.90
   5   5  -2   24.20    1.60
   5   5  -2   24.50    1.70
  -5  -5   2   23.90    1.60
  -5  -5   2   28.10    1.50
  -5  -5   2   26.70    1.80
   4   5  -2   10.40    1.10
   4   5  -2   11.60    1.00
  -4  -5   2    7.70    0.90
  -4  -5   2   10.60    0.90
  -4  -5   2    9.00    1.00
   3   5  -2   33.10    1.70
   3   5  -2   33.20    1.50
   3   5  -2   34.80    1.70
  -3  -5   2   31.40    1.50
  -3  -5   2   34.20    1.80
  -3  -5   2   33.50    1.60
   2   5  -2    3.20    0.50
   2   5  -2    3.10    0.60
   2   5  -2    1.80    0.50
  -2  -5   2    3.10    0.60
  -2  -5   2    2.60    0.50
  -2  -5   2    2.90    0.50
  -2  -5   2    3.30    0.50
   1   5  -2   16.50    1.00
   1   5  -2   15.50    1.00
   1   5  -2   16.20    1.00
  -1  -5   2   17.30    1.00
  -1  -5   2   18.50    1.00
  -1  -5   2   17.70    1.00
  -1  -5   2   17.90    1.00
   0   5  -2   58.49    2.10
   0   5  -2   59.29    2.20
   0  -5   2   58.79    2.20
   0  -5   2   57.19    2.30
   0  -5   2   59.69    2.20
   0  -5   2   56.29    2.20
  -1   5  -2  130.99    4.30
  -1   5  -2  133.89    4.50
  -1   5  -2  129.59    4.40
   1  -5   2  130.59    4.50
   1  -5   2  132.29    4.60
  -2   5  -2  244.38    8.00
  -2   5  -2  242.08    7.90
   2  -5   2  247.18    8.00
   2  -5   2  246.38    8.20
  -3   5  -2  229.78    7.50
  -3   5  -2  225.88    7.30
   3  -5   2  227.88    7.50
   3  -5   2  224.38    7.80
  -4   5  -2   27.30    1.30
  -4   5  -2   29.20    1.20
   4  -5   2   25.80    1.90
  -5   5  -2   36.80    1.60
  -5   5  -2   38.90    1.70
   5  -5   2   38.80    2.30
  -6   5  -2   67.29    2.70
  -6   5  -2   71.29    2.60
   6  -5   2   63.89    3.40
  -7   5  -2   22.80    1.40
   7  -5   2   24.40    2.30
  -8   5  -2   -0.10    0.60
   8  -5   2   -0.10    1.10
  -9   5  -2   10.40    1.20
   9  -5   2    9.20    1.90
 -10   5  -2    2.70    0.90
  10  -5   2    0.90    1.60
  11   4  -2    2.50    1.40
 -11  -4   2    3.90    1.30
  10   4  -2    4.90    1.40
 -10  -4   2    6.90    1.50
 -10  -4   2    2.90    1.10
   9   4  -2   10.80    1.60
   9   4  -2   13.50    1.90
  -9  -4   2   10.50    1.20
  -9  -4   2   10.90    1.60
  -9  -4   2   10.90    1.40
   8   4  -2   25.90    2.30
   8   4  -2   29.00    2.30
  -8  -4   2   30.30    2.10
  -8  -4   2   28.60    1.80
  -8  -4   2   29.10    2.20
   7   4  -2    9.60    1.30
   7   4  -2    5.30    1.10
  -7  -4   2    7.40    1.20
  -7  -4   2    5.50    1.00
   6   4  -2   11.70    1.30
   6   4  -2   13.60    1.30
  -6  -4   2   11.70    1.30
  -6  -4   2   14.80    1.10
  -6  -4   2   10.70    1.20
   5   4  -2  236.78    8.20
   5   4  -2  237.68    8.10
  -5  -4   2  245.28    8.10
  -5  -4   2  238.48    7.90
  -5  -4   2  235.98    8.20
   4   4  -2   65.19    2.70
   4   4  -2   63.59    2.60
  -4  -4   2   64.89    2.60
  -4  -4   2   66.19    2.70
  -4  -4   2   63.79    2.50
   3   4  -2   51.19    2.20
   3   4  -2   51.09    2.00
   3   4  -2   52.29    2.20
  -3  -4   2   53.09    2.20
  -3  -4   2   51.79    2.10
  -3  -4   2   52.69    2.30
   2   4  -2   48.60    2.00
   2   4  -2   47.00    1.80
   2   4  -2   47.50    2.00
  -2  -4   2   48.30    2.00
  -2  -4   2   50.29    1.90
  -2  -4   2   47.40    2.00
  -2  -4   2   50.99    1.80
   1   4  -2  117.49    4.00
   1   4  -2  115.19    4.00
  -1  -4   2  117.39    4.00
  -1  -4   2  118.39    4.00
  -1  -4   2  117.29    4.00
  -1  -4   2  119.69    3.90
   0   4  -2   36.10    1.40
   0   4  -2   35.60    1.40
   0  -4   2   33.20    1.40
   0  -4   2   34.50    1.40
   0  -4   2   37.80    1.50
   0  -4   2   34.70    1.50
  -1   4  -2   22.50    0.90
  -1   4  -2   21.40    1.10
  -1   4  -2   22.50    1.00
   1  -4   2   21.00    1.10
   1  -4   2   21.50    1.20
  -2   4  -2    3.00    0.40
  -2   4  -2    3.10    0.50
   2  -4   2    3.20    0.50
   2  -4   2    3.20    0.60
  -3   4  -2    6.50    0.60
  -3   4  -2    7.60    0.60
   3  -4   2    7.20    0.60
   3  -4   2    6.60    0.90
  -4   4  -2   99.19    3.40
  -4   4  -2   98.19    3.50
   4  -4   2   97.59    3.90
  -5   4  -2   28.10    1.30
  -5   4  -2   32.20    1.40
   5  -4   2   27.40    2.00
  -6   4  -2   18.80    1.10
  -6   4  -2   16.10    1.10
   6  -4   2   14.20    1.60
  -7   4  -2   16.20    1.20
  -7   4  -2   14.40    1.20
   7  -4   2   16.50    1.90
  -8   4  -2    3.60    0.70
   8  -4   2    4.20    1.40
  -9   4  -2    1.20    0.70
   9  -4   2    2.50    1.50
 -10   4  -2    4.70    1.00
  10  -4   2    5.00    1.80
  11  -4   2    7.40    2.30
  11   3  -2    1.60    1.30
 -11  -3   2   -0.40    1.00
  10   3  -2    2.80    1.20
  10   3  -2    3.10    1.40
 -10  -3   2    3.50    1.10
 -10  -3   2    2.70    1.20
 -10  -3   2    2.70    0.90
   9   3  -2    0.30    0.90
  -9  -3   2    2.00    0.70
  -9  -3   2    2.00    0.90
  -9  -3   2    2.00    0.90
   8   3  -2   61.19    3.00
   8   3  -2   51.69    2.90
  -8  -3   2   56.09    2.50
  -8  -3   2   52.49    2.90
  -8  -3   2   56.59    2.80
   7   3  -2  345.97   11.70
   7   3  -2  353.06   11.60
  -7  -3   2  336.97   11.50
  -7  -3   2  338.27   11.60
  -7  -3   2  348.17   11.30
   6   3  -2   10.20    1.10
   6   3  -2   12.80    1.20
  -6  -3   2   12.30    1.20
  -6  -3   2   11.20    0.90
  -6  -3   2   12.30    1.10
   5   3  -2  199.08    7.10
   5   3  -2  202.08    7.10
  -5  -3   2  222.38    7.10
  -5  -3   2  213.28    7.20
  -5  -3   2  208.88    6.90
   4   3  -2 1456.65   45.20
   4   3  -2 1450.15   45.10
  -4  -3   2 1402.36   45.20
  -4  -3   2 1467.75   45.10
  -4  -3   2 1438.26   45.00
   3   3  -2  132.49    4.10
  -3  -3   2  104.19    3.90
  -3  -3   2  106.99    3.80
   2   3  -2  219.38    7.20
   2   3  -2  227.78    7.30
  -2  -3   2  226.48    7.30
  -2  -3   2  228.88    7.40
  -2  -3   2  225.78    7.30
   1   3  -2   88.59    3.20
   1   3  -2   94.59    3.00
   1   3  -2  108.19    3.20
  -1  -3   2   93.09    3.20
  -1  -3   2   91.29    3.20
  -1  -3   2   91.49    3.00
  -1  -3   2   90.89    3.20
   0   3  -2 1572.84   49.40
   0   3  -2 1584.64   49.30
   0  -3   2 1617.54   49.40
   0  -3   2 1588.74   49.40
  -1   3  -2   48.80    1.80
  -1   3  -2   49.50    1.80
  -1   3  -2   47.60    1.60
   1  -3   2   48.60    1.80
   1  -3   2   53.39    1.90
  -2   3  -2  102.89    3.30
  -2   3  -2  104.29    3.50
  -2   3  -2  101.59    3.40
   2  -3   2   99.29    3.50
   2  -3   2  105.89    3.70
  -3   3  -2  729.83   24.00
  -3   3  -2  766.12   23.90
  -3   3  -2  759.12   24.00
   3  -3   2  816.22   24.40
  -4   3  -2 1397.26   43.70
  -4   3  -2 1408.06   43.70
  -4   3  -2 1349.36   43.60
   4  -3   2 1431.06   44.10
   4  -3   2 1423.46   43.60
  -5   3  -2   89.09    3.10
  -5   3  -2   85.59    3.10
  -5   3  -2   89.79    3.10
   5  -3   2   88.49    3.70
   5  -3   2   86.39    3.10
  -6   3  -2  215.38    7.10
  -6   3  -2  211.38    7.10
   6  -3   2  213.28    7.70
  -7   3  -2   80.79    3.00
  -7   3  -2   70.69    3.00
   7  -3   2   83.49    3.90
  -8   3  -2   48.10    2.20
  -8   3  -2   51.69    2.40
   8  -3   2   46.10    3.20
  -9   3  -2    3.40    0.80
   9  -3   2    2.10    1.40
  10  -3   2    8.50    2.00
  11  -3   2   15.60    2.60
  11   2  -2    1.00    1.40
 -11  -2   2    0.60    1.00
  10   2  -2   24.40    2.50
  10   2  -2   20.80    2.00
 -10  -2   2   21.10    1.80
 -10  -2   2   24.30    2.00
   9   2  -2   68.29    3.50
   9   2  -2   59.39    3.10
  -9  -2   2   60.09    3.20
  -9  -2   2   60.89    3.00
  -9  -2   2   59.19    2.70
   8   2  -2   55.09    2.80
   8   2  -2   57.19    3.10
  -8  -2   2   52.39    2.80
  -8  -2   2   51.19    2.60
  -8  -2   2   51.79    2.40
   7   2  -2   10.80    1.30
   7   2  -2    8.40    1.20
  -7  -2   2   10.40    1.20
  -7  -2   2   10.10    0.90
  -7  -2   2   11.60    1.10
   6   2  -2    8.50    1.00
   6   2  -2   11.70    1.10
  -6  -2   2    8.50    0.90
  -6  -2   2    9.80    1.00
  -6  -2   2    9.00    0.80
   5   2  -2  106.39    3.80
   5   2  -2  105.59    3.90
  -5  -2   2   98.39    3.60
  -5  -2   2  108.39    3.80
  -5  -2   2  105.19    3.90
   4   2  -2  567.84   17.90
   4   2  -2  556.24   17.80
  -4  -2   2  570.54   17.80
  -4  -2   2  555.34   17.70
  -4  -2   2  556.74   17.90
   3   2  -2  412.56   13.20
   3   2  -2  427.36   13.30
  -3  -2   2  419.66   13.20
  -3  -2   2  412.76   13.30
  -3  -2   2  413.76   13.20
   2   2  -2 3898.31  117.29
   2   2  -2 3583.34  117.39
   2   2  -2 3847.82  117.39
  -2  -2   2 3833.42  117.19
  -2  -2   2 3854.31  117.69
  -2  -2   2 3638.14  117.59
   1   2  -2 2015.70   62.29
   1   2  -2 2028.90   62.29
  -1  -2   2 1968.60   62.29
  -1  -2   2 2019.50   62.29
   0   2  -2   97.79    3.20
   0   2  -2   98.39    3.10
   0  -2   2   95.89    3.20
   0  -2   2   94.19    3.10
  -1   2  -2   43.10    1.60
  -1   2  -2   45.90    1.60
  -1   2  -2   46.00    1.50
   1  -2   2   44.80    1.60
   1  -2   2   43.80    1.70
  -2   2  -2  100.69    3.40
  -2   2  -2  106.09    3.40
  -2   2  -2  104.39    3.40
   2  -2   2  107.49    3.50
   2  -2   2  102.19    3.70
  -3   2  -2   75.99    2.70
  -3   2  -2   78.49    2.70
  -3   2  -2   78.69    2.70
   3  -2   2   75.19    3.00
  -4   2  -2  751.72   23.40
  -4   2  -2  753.22   23.30
  -4   2  -2  732.03   23.40
   4  -2   2  754.02   23.40
   4  -2   2  737.73   23.80
  -5   2  -2  185.28    5.90
  -5   2  -2  178.08    6.00
  -5   2  -2  172.78    6.00
   5  -2   2  182.78    6.00
   5  -2   2  168.48    6.40
  -6   2  -2  153.08    5.40
  -6   2  -2  156.98    5.30
  -6   2  -2  155.08    5.20
   6  -2   2  150.28    5.90
   6  -2   2  155.38    5.40
  -7   2  -2   45.30    2.00
  -7   2  -2   43.10    2.10
   7  -2   2   48.90    2.90
  -8   2  -2    0.40    0.50
  -8   2  -2    0.30    0.70
   8  -2   2    0.10    1.10
  -9   2  -2    7.50    1.10
   9  -2   2    5.20    1.60
  10  -2   2   -0.20    1.40
  11  -2   2    2.30    1.80
  12   1  -2    5.80    1.80
  11   1  -2   11.40    2.00
 -11  -1   2    8.00    1.30
  10   1  -2   17.60    2.10
  10   1  -2   17.60    2.00
 -10  -1   2   14.50    1.40
   9   1  -2   12.20    1.70
  -9  -1   2   10.20    1.10
  -9  -1   2    7.60    1.10
   8   1  -2   75.99    3.80
   8   1  -2   79.79    3.50
  -8  -1   2   80.99    3.20
  -8  -1   2   75.99    3.30
   7   1  -2   19.80    1.50
   7   1  -2   25.60    1.90
  -7  -1   2   20.20    1.20
  -7  -1   2   20.30    1.40
  -7  -1   2   21.60    1.60
   6   1  -2    0.10    0.60
   6   1  -2   -0.90    0.50
  -6  -1   2   -1.20    0.40
  -6  -1   2   -0.60    0.40
  -6  -1   2    0.30    0.30
   5   1  -2    1.30    0.50
   5   1  -2    1.90    0.60
  -5  -1   2    1.70    0.50
  -5  -1   2    1.40    0.40
   4   1  -2  259.67    8.40
   4   1  -2  265.17    8.50
  -4  -1   2  261.87    8.30
  -4  -1   2  246.38    8.30
   3   1  -2 3621.84  109.79
   3   1  -2 3691.63  109.69
  -3  -1   2 3129.49  109.69
  -3  -1   2 3630.24  109.49
   2   1  -2  619.64   19.00
   2   1  -2  618.54   19.00
   2   1  -2  620.74   19.00
  -2  -1   2  585.34   19.00
  -2  -1   2  594.74   19.00
   1   1  -2  101.89    3.40
   1   1  -2  102.69    3.40
  -1  -1   2  104.79    3.40
  -1  -1   2  103.39    3.30
   0   1  -2  471.95   14.60
   0   1  -2  475.25   14.60
   0  -1   2  481.35   14.60
   0  -1   2  444.56   14.60
  -1   1  -2 1695.53   52.99
  -1   1  -2 1753.32   52.89
  -1   1  -2 1691.33   52.99
   1  -1   2 1625.24   52.99
   1  -1   2 1757.52   52.79
  -2   1  -2    2.40    0.30
  -2   1  -2    1.70    0.30
  -2   1  -2    1.60    0.30
   2  -1   2    2.10    0.50
  -3   1  -2  312.87    9.90
  -3   1  -2  310.87   10.10
  -3   1  -2  313.47   10.00
   3  -1   2  317.67   10.30
  -4   1  -2    1.20    0.40
  -4   1  -2    1.20    0.30
  -4   1  -2    1.50    0.40
   4  -1   2    1.40    0.60
  -5   1  -2   20.20    1.10
  -5   1  -2   21.80    1.20
  -5   1  -2   18.70    1.00
   5  -1   2   18.20    1.50
   5  -1   2   21.50    1.30
  -6   1  -2   -0.30    0.50
  -6   1  -2    0.20    0.40
  -6   1  -2   -0.40    0.40
   6  -1   2   -0.20    0.80
   6  -1   2    0.30    0.60
  -7   1  -2   16.50    1.40
  -7   1  -2   15.30    1.30
  -7   1  -2   15.60    1.10
   7  -1   2   17.30    1.40
   7  -1   2   14.60    1.70
  -8   1  -2    1.40    0.60
  -8   1  -2    1.40    0.80
   8  -1   2    1.20    1.30
  -9   1  -2    2.60    0.90
   9  -1   2    0.80    1.40
 -10   1  -2   21.60    2.20
  10  -1   2   23.50    2.80
  11  -1   2    5.00    1.90
  12   0  -2    1.60    1.60
 -12   0   2   -0.30    1.00
  11   0  -2   19.10    2.40
 -11   0   2   13.40    1.40
  10   0  -2   -1.60    1.10
 -10   0   2   -1.40    0.60
   9   0  -2   72.19    3.80
   9   0  -2   66.29    3.20
  -9   0   2   74.29    3.00
  -9   0   2   63.39    3.30
   8   0  -2   64.09    3.00
   8   0  -2   68.29    3.50
  -8   0   2   69.89    2.70
  -8   0   2   66.09    2.80
   7   0  -2   26.00    2.00
   7   0  -2   24.10    1.60
  -7   0   2   26.30    1.40
  -7   0   2   26.20    1.40
   6   0  -2   46.60    2.40
   6   0  -2   50.99    2.20
  -6   0   2   58.69    2.10
  -6   0   2   56.49    2.20
   5   0  -2    9.40    1.00
   5   0  -2   11.30    0.90
  -5   0   2    9.00    0.70
  -5   0   2   10.70    0.80
   4   0  -2  175.98    6.20
   4   0  -2  172.68    6.30
  -4   0   2  200.48    6.10
  -4   0   2  198.98    6.10
   3   0  -2   86.59    3.50
   3   0  -2  102.99    3.40
  -3   0   2  111.39    3.40
  -3   0   2  103.99    3.30
   2   0  -2  880.11   27.50
   2   0  -2  788.92   27.30
   2   0  -2  898.11   27.40
  -2   0   2  864.61   27.30
  -2   0   2  972.10   27.50
   1   0  -2  120.09    3.90
   1   0  -2  111.99    3.70
   1   0  -2  111.79    3.80
  -1   0   2  125.49    3.70
   0   0  -2  861.11   26.50
   0   0  -2  824.72   26.50
   0   0  -2  880.91   26.40
   0   0   2  838.92   26.50
  -1   0  -2  714.23   22.30
  -1   0  -2  791.72   22.20
  -1   0  -2  653.33   22.40
   1   0   2  704.33   22.50
  -2   0  -2  397.66   12.40
  -2   0  -2  392.96   12.20
  -2   0  -2  378.26   12.40
   2   0   2  395.56   12.60
  -3   0  -2  387.16   11.60
  -3   0  -2  370.46   11.80
  -3   0  -2  355.96   11.80
   3   0   2  361.66   12.10
  -4   0  -2   77.09    3.10
  -4   0  -2   89.89    2.90
  -4   0  -2   84.39    3.10
   4   0   2   84.79    3.40
  -5   0  -2    4.30    0.70
  -5   0  -2    4.40    0.60
  -5   0  -2    6.40    0.50
   5   0   2    4.90    0.90
   5   0   2    4.80    0.80
  -6   0  -2  121.19    4.20
  -6   0  -2  117.89    4.60
  -6   0  -2  122.19    4.50
   6   0   2  122.59    4.60
   6   0   2  126.99    5.00
  -7   0  -2   17.10    1.20
  -7   0  -2   13.50    1.40
  -7   0  -2   17.20    1.40
   7   0   2   13.20    1.70
   7   0   2   18.30    1.60
  -8   0  -2   36.80    2.40
  -8   0  -2   35.30    2.20
   8   0   2   37.90    2.40
   8   0   2   41.90    3.00
  -9   0  -2    0.80    0.90
   9   0   2    1.90    1.40
 -10   0  -2    9.20    1.40
  10   0   2   13.20    2.20
  12  -1  -2   12.00    2.30
 -12   1   2   10.60    1.50
  11  -1  -2    8.10    1.80
 -11   1   2    7.70    1.20
  10  -1  -2    0.90    1.20
 -10   1   2    0.90    0.70
   9  -1  -2   49.40    3.10
  -9   1   2   44.30    2.20
   8  -1  -2  382.36   13.10
   8  -1  -2  384.36   12.60
  -8   1   2  395.66   13.00
  -8   1   2  370.46   12.50
   7  -1  -2   28.90    2.10
   7  -1  -2   30.50    1.60
  -7   1   2   26.20    1.40
  -7   1   2   25.60    1.40
   6  -1  -2   31.60    1.50
   6  -1  -2   31.50    1.90
  -6   1   2   31.90    1.40
  -6   1   2   29.80    1.40
   5  -1  -2   64.79    2.40
   5  -1  -2   64.79    2.70
  -5   1   2   61.89    2.30
  -5   1   2   62.19    2.30
   4  -1  -2  426.36   13.70
   4  -1  -2  431.56   14.00
  -4   1   2  438.06   13.60
  -4   1   2  436.66   13.70
   3  -1  -2  312.67   10.20
   3  -1  -2  316.97   10.40
   3  -1  -2  325.47   10.00
  -3   1   2  328.07   10.00
  -3   1   2  320.67   10.10
   2  -1  -2  992.10   30.90
   2  -1  -2 1005.10   31.10
  -2   1   2  981.80   30.80
   1  -1  -2 2043.30   62.69
   1  -1  -2 1980.20   62.79
   1  -1  -2 2080.69   62.69
  -1   1   2 1976.80   62.79
   0  -1  -2 1891.21   59.69
   0  -1  -2 1949.80   59.99
   0  -1  -2 1904.51   59.99
   0   1   2 1935.71   59.59
  -1  -1  -2    0.40    0.20
  -1  -1  -2    0.20    0.30
  -1  -1  -2    1.20    0.40
   1   1   2    1.20    0.40
  -2  -1  -2    2.00    0.40
  -2  -1  -2    1.50    0.30
  -2  -1  -2    1.50    0.20
   2   1   2    1.30    0.50
  -3  -1  -2  145.59    4.80
  -3  -1  -2  127.29    4.40
  -3  -1  -2  134.29    4.60
   3   1   2  135.29    4.90
  -4  -1  -2   38.90    1.70
  -4  -1  -2   37.80    1.80
  -4  -1  -2   36.30    1.40
   4   1   2   38.60    2.10
  -5  -1  -2   30.30    1.70
  -5  -1  -2   28.00    1.20
  -5  -1  -2   27.20    1.50
   5   1   2   29.90    1.70
   5   1   2   28.10    2.00
  -6  -1  -2   14.60    1.30
  -6  -1  -2   13.30    0.90
  -6  -1  -2   13.10    1.20
   6   1   2   16.40    1.50
   6   1   2   14.70    1.60
  -7  -1  -2   53.19    2.60
  -7  -1  -2   48.70    2.80
   7   1   2   62.89    3.00
   7   1   2   63.29    3.40
   8   1   2   92.59    4.50
  -9  -1  -2    0.60    0.90
   9   1   2   -0.10    1.30
 -10  -1  -2   11.10    1.50
  10   1   2   14.50    2.40
  12  -2  -2   10.00    2.10
 -12   2   2   11.40    1.50
  11  -2  -2    3.70    1.70
 -11   2   2    3.40    1.00
  10  -2  -2   29.40    2.90
 -10   2   2   25.70    1.70
   9  -2  -2    0.80    1.20
  -9   2   2    0.10    0.60
   8  -2  -2  210.78    7.80
  -8   2   2  200.18    7.00
   7  -2  -2   17.80    1.20
   7  -2  -2   19.50    1.80
  -7   2   2   16.90    1.20
   6  -2  -2    6.50    1.10
   6  -2  -2    6.90    0.70
  -6   2   2    7.60    0.60
  -6   2   2    7.20    0.70
   5  -2  -2    0.00    0.40
   5  -2  -2   -0.50    0.50
  -5   2   2    0.40    0.30
  -5   2   2    0.30    0.20
   4  -2  -2    3.60    0.70
   4  -2  -2    4.80    0.50
  -4   2   2    5.30    0.50
  -4   2   2    4.10    0.30
   3  -2  -2   10.90    1.00
   3  -2  -2   13.10    0.70
  -3   2   2   14.10    0.70
   2  -2  -2  122.59    3.90
   2  -2  -2  116.79    4.20
  -2   2   2  119.99    3.90
   1  -2  -2  319.47   10.50
   1  -2  -2  325.37   10.10
   1  -2  -2  324.47   10.30
  -1   2   2  327.57   10.20
   0  -2  -2    3.10    0.20
   0  -2  -2    2.70    0.40
   0  -2  -2    2.10    0.40
   0  -2  -2    2.60    0.30
   0   2   2    2.50    0.20
   0   2   2    3.00    0.50
  -1  -2  -2 2082.19   63.09
  -1  -2  -2 2054.69   63.19
  -1  -2  -2 2062.79   62.89
  -1  -2  -2 1989.10   63.29
   1   2   2 1976.80   63.19
  -2  -2  -2    0.40    0.20
  -2  -2  -2   -0.20    0.40
  -2  -2  -2   -0.30    0.30
   2   2   2    0.00    0.50
  -3  -2  -2   19.00    0.80
  -3  -2  -2   18.90    1.10
  -3  -2  -2   17.40    1.20
   3   2   2   17.70    1.50
  -4  -2  -2    0.30    0.30
  -4  -2  -2   -0.30    0.50
  -4  -2  -2    0.10    0.40
   4   2   2   -0.90    0.60
  -5  -2  -2  193.98    6.20
  -5  -2  -2  180.38    6.40
  -5  -2  -2  194.18    6.70
   5   2   2  184.98    6.90
   5   2   2  180.48    6.60
  -6  -2  -2    5.00    0.90
  -6  -2  -2    6.00    1.10
   6   2   2    6.90    1.40
   6   2   2    6.80    1.20
  -7  -2  -2   71.69    3.20
  -7  -2  -2   67.49    3.50
   7   2   2   74.69    3.90
   7   2   2   77.19    3.60
  -8  -2  -2   46.10    2.80
  -8  -2  -2   41.30    2.60
   8   2   2   44.40    2.90
   8   2   2   48.50    3.40
  -9  -2  -2   11.10    1.70
  -9  -2  -2    9.50    1.50
   9   2   2    7.60    1.90
   9   2   2    7.30    1.40
 -10  -2  -2   20.70    2.10
  10   2   2   22.20    2.80
  12  -3  -2   21.60    2.70
 -12   3   2   15.60    1.60
  11  -3  -2    3.50    1.70
 -11   3   2    5.10    1.10
  10  -3  -2    4.40    1.60
 -10   3   2    4.80    0.90
   9  -3  -2   62.89    3.70
  -9   3   2   67.49    2.80
   8  -3  -2   36.80    2.70
   7  -3  -2  140.79    5.70
  -7   3   2  146.19    5.10
   6  -3  -2   42.40    2.40
   6  -3  -2   41.10    1.70
  -6   3   2   41.00    1.80
   3  -3  -2 2336.37   73.09
   3  -3  -2 2337.67   72.79
  -3   3   2 2357.96   72.69
   2  -3  -2 1029.90   32.20
   2  -3  -2 1016.00   31.70
   2  -3  -2 1024.20   31.80
  -2   3   2 1016.90   31.80
   1  -3  -2   21.40    1.30
   0  -3  -2  330.57    9.70
   0  -3  -2  287.57   10.00
   0   3   2  284.47   10.00
   0   3   2  324.37    9.70
  -1  -3  -2   16.60    0.70
  -1  -3  -2   14.90    1.10
  -1  -3  -2   18.30    1.10
  -1  -3  -2   19.30    0.90
   1   3   2   13.30    1.10
  -2  -3  -2   40.90    2.00
  -3  -3  -2  117.49    3.70
  -3  -3  -2  111.59    4.20
  -3  -3  -2  108.09    3.90
   3   3   2  103.59    4.20
  -4  -3  -2   55.39    2.50
  -4  -3  -2   56.99    2.00
  -4  -3  -2   48.60    2.30
   4   3   2   56.49    2.70
  -5  -3  -2   61.49    2.90
  -5  -3  -2   64.49    2.70
   5   3   2   63.79    3.00
   5   3   2   60.99    3.20
  -6  -3  -2   78.99    3.50
  -6  -3  -2   74.89    3.20
   6   3   2   71.89    3.50
   6   3   2   74.09    3.80
  -7  -3  -2   13.80    1.70
  -7  -3  -2   11.10    1.40
   7   3   2   14.30    1.90
   7   3   2   14.00    1.70
  -8  -3  -2    3.40    1.20
  -8  -3  -2    3.70    1.10
   8   3   2    4.60    1.60
   8   3   2    3.90    1.20
  -9  -3  -2    2.70    1.10
  -9  -3  -2    2.40    1.20
   9   3   2    4.60    1.70
   9   3   2    2.10    1.20
 -10  -3  -2   -1.20    1.20
 -10  -3  -2    0.30    1.10
  10   3   2    0.40    1.30
  10   3   2    0.50    1.60
  12  -4  -2   -0.40    1.60
 -12   4   2   -0.60    0.90
  11  -4  -2   24.30    2.80
 -11   4   2   24.80    1.90
  10  -4  -2    0.00    1.30
 -10   4   2    1.50    0.80
   9  -4  -2   18.80    2.20
  -9   4   2   20.10    1.60
   8  -4  -2   76.09    4.10
  -8   4   2   80.09    3.20
   7  -4  -2   32.90    2.40
  -7   4   2   32.80    1.70
   6  -4  -2  282.07   10.00
  -6   4   2  287.47    9.30
   5  -4  -2  259.77    9.10
   5  -4  -2  262.97    8.40
  -5   4   2  264.97    8.60
   4  -4  -2  308.27   10.40
   4  -4  -2  302.37    9.70
  -4   4   2  309.67    9.90
   3  -4  -2  184.18    6.70
   3  -4  -2  195.48    6.20
  -3   4   2  191.88    6.20
   2  -4  -2   96.99    3.30
   2  -4  -2   95.69    3.10
   2  -4  -2   89.69    3.60
  -2   4   2   97.29    3.20
   1  -4  -2   17.00    0.90
   1  -4  -2   16.90    1.30
   1  -4  -2   18.50    1.00
   1  -4  -2   18.10    0.90
  -1   4   2   18.50    0.90
   0  -4  -2    0.80    0.30
   0  -4  -2    0.70    0.30
   0  -4  -2    1.10    0.60
   0  -4  -2    0.90    0.40
   0   4   2    0.60    0.30
   0   4   2    0.80    0.60
  -1  -4  -2    0.90    0.30
  -1  -4  -2    0.70    0.40
  -1  -4  -2    0.80    0.40
  -1  -4  -2    2.60    0.60
   1   4   2    0.90    0.30
   1   4   2    1.50    0.60
  -2  -4  -2  525.05   17.20
  -2  -4  -2  527.35   17.00
  -2  -4  -2  538.75   16.70
  -2  -4  -2  527.85   17.20
   2   4   2  545.65   17.20
  -3  -4  -2   88.39    3.40
  -3  -4  -2   90.89    3.60
  -3  -4  -2   91.99    3.10
   3   4   2   91.99    3.70
  -4  -4  -2    1.00    0.70
  -4  -4  -2    3.10    0.70
   4   4   2    3.30    0.90
  -5  -4  -2    4.60    1.00
  -5  -4  -2    4.90    0.90
   5   4   2    5.20    1.20
   5   4   2    4.90    1.10
  -6  -4  -2   57.59    3.20
  -6  -4  -2   64.19    3.00
   6   4   2   67.39    3.30
   6   4   2   67.29    3.60
  -7  -4  -2    1.50    0.90
  -7  -4  -2    1.40    1.00
   7   4   2    0.80    1.00
   7   4   2    1.40    1.30
  -8  -4  -2    1.00    1.10
  -8  -4  -2    1.70    1.00
   8   4   2    1.00    1.40
   8   4   2    2.30    1.20
  -9  -4  -2    7.30    1.50
  -9  -4  -2    9.70    1.70
   9   4   2    8.20    2.00
   9   4   2   10.10    1.70
  11  -5  -2    7.40    1.90
 -11   5   2   10.50    1.30
  10  -5  -2    3.10    1.50
 -10   5   2    4.10    0.90
   9  -5  -2    3.80    1.50
  -9   5   2    2.40    0.80
   8  -5  -2  156.18    6.60
  -8   5   2  160.88    5.70
   7  -5  -2    2.20    1.10
  -7   5   2    1.30    0.60
   6  -5  -2    4.70    1.10
  -6   5   2    5.90    0.80
   5  -5  -2    0.30    0.70
  -5   5   2    1.20    0.40
   4  -5  -2   52.49    1.90
   4  -5  -2   49.50    2.60
  -4   5   2   53.99    2.10
   3  -5  -2  197.78    6.40
   3  -5  -2  194.88    7.00
  -3   5   2  192.88    6.40
   2  -5  -2  210.78    7.00
   2  -5  -2  211.18    7.40
   2  -5  -2  212.28    6.90
   2  -5  -2  216.38    6.80
  -2   5   2  208.58    6.80
  -2   5   2  211.48    6.90
   1  -5  -2    3.20    0.70
   1  -5  -2    4.60    0.50
   1  -5  -2    3.90    0.50
   1  -5  -2    3.60    0.50
  -1   5   2    3.80    0.50
   0  -5  -2  724.53   22.50
   0  -5  -2  695.13   22.10
   0  -5  -2  711.73   22.00
   0  -5  -2  669.03   22.30
   0   5   2  712.13   22.40
   0   5   2  701.93   22.00
  -1  -5  -2  105.49    4.00
  -1  -5  -2  105.59    3.60
  -1  -5  -2  101.89    3.80
  -1  -5  -2  109.09    4.00
   1   5   2  106.09    3.60
   1   5   2  103.69    4.00
  -2  -5  -2    6.70    0.60
  -2  -5  -2    6.30    0.90
  -2  -5  -2    5.70    0.90
  -2  -5  -2    7.10    0.80
   2   5   2    6.40    0.90
  -3  -5  -2    5.80    0.80
  -3  -5  -2    6.90    1.00
   3   5   2    5.50    1.00
  -4  -5  -2   90.59    3.50
  -4  -5  -2   85.99    3.80
   4   5   2   89.79    3.90
   4   5   2   83.69    3.80
  -5  -5  -2   -0.40    0.70
  -5  -5  -2    0.60    0.70
   5   5   2   -0.90    0.80
   5   5   2   -0.80    1.00
  -6  -5  -2    0.90    1.00
  -6  -5  -2   -1.10    0.80
   6   5   2    0.70    0.90
   6   5   2   -0.60    1.10
  -7  -5  -2    7.70    1.50
  -7  -5  -2    7.90    1.40
   7   5   2   11.70    1.70
   7   5   2   10.20    1.90
  -8  -5  -2   17.10    1.90
  -8  -5  -2   19.60    2.20
   8   5   2   17.70    2.10
   8   5   2   20.10    2.50
  -9  -5  -2    1.70    1.30
  -9  -5  -2   -1.70    1.00
   9   5   2    1.30    1.70
   9   5   2   -0.50    1.20
  11  -6  -2    2.60    1.70
 -11   6   2    3.10    1.10
  10  -6  -2    8.90    2.00
 -10   6   2   13.00    1.40
   9  -6  -2    9.10    1.80
  -9   6   2    8.20    1.10
   8  -6  -2   40.50    3.00
  -8   6   2   32.90    1.90
   7  -6  -2    1.20    1.10
  -7   6   2    0.60    0.70
   6  -6  -2   50.29    2.90
  -6   6   2   49.90    2.20
   5  -6  -2    2.10    0.90
  -5   6   2    2.30    0.60
   4  -6  -2   89.89    3.30
   4  -6  -2   85.19    3.80
  -4   6   2   88.69    3.20
   3  -6  -2   26.10    1.80
   3  -6  -2   27.70    1.30
  -3   6   2   27.00    1.30
   2  -6  -2   -0.30    0.40
   2  -6  -2    0.10    0.60
   2  -6  -2    0.20    0.30
  -2   6   2   -0.20    0.30
  -2   6   2    0.00    0.30
   1  -6  -2   17.60    1.00
   1  -6  -2   18.60    1.00
   1  -6  -2   16.90    1.40
  -1   6   2   16.10    1.00
   0  -6  -2    6.80    0.70
   0  -6  -2    9.30    0.80
   0  -6  -2    7.80    1.10
   0   6   2    9.20    1.10
   0   6   2    6.60    0.60
  -1  -6  -2   64.79    2.60
  -1  -6  -2   53.59    2.60
  -1  -6  -2   54.69    2.20
   1   6   2   55.29    2.60
   1   6   2   55.09    2.20
  -2  -6  -2   39.70    1.80
  -2  -6  -2   28.20    1.40
  -2  -6  -2   29.20    1.90
   2   6   2   30.90    1.90
  -3  -6  -2    0.50    0.70
  -3  -6  -2    1.10    0.70
  -3  -6  -2    1.90    0.70
   3   6   2   -0.50    0.70
   4   6   2   52.59    2.90
   4   6   2   52.69    2.90
  -5  -6  -2   32.30    2.10
  -5  -6  -2   32.60    2.30
   5   6   2   26.80    2.20
   5   6   2   23.50    2.40
  -6  -6  -2   13.30    1.80
   6   6   2   10.70    1.60
   6   6   2   13.60    1.90
  -7  -6  -2    3.40    1.10
  -7  -6  -2    2.70    1.30
   7   6   2    3.50    1.30
   7   6   2    3.00    1.50
  -8  -6  -2    4.50    1.40
  -8  -6  -2    3.80    1.20
   8   6   2    3.00    1.40
   8   6   2    2.60    1.60
  11  -7  -2    6.00    2.00
 -11   7   2    6.30    1.20
  10  -7  -2    0.50    1.50
 -10   7   2   -0.20    0.80
   9  -7  -2   12.70    2.10
  -9   7   2   10.60    1.30
   8  -7  -2   41.90    3.10
  -8   7   2   42.00    2.20
   7  -7  -2  223.38    8.60
  -7   7   2  225.98    7.70
   6  -7  -2  156.78    6.40
  -6   7   2  158.28    5.60
   5  -7  -2    4.50    1.30
  -5   7   2    6.00    0.80
   4  -7  -2   58.29    3.10
  -4   7   2   56.69    2.40
   3  -7  -2  215.68    7.70
   3  -7  -2  209.28    7.00
  -3   7   2  206.68    7.00
   2  -7  -2  161.18    5.40
   2  -7  -2  161.18    5.40
   2  -7  -2  155.48    6.00
   2  -7  -2  157.58    5.50
  -2   7   2  151.18    5.60
  -2   7   2  162.28    5.40
   1  -7  -2  112.39    4.00
   1  -7  -2  109.99    4.50
   1  -7  -2  111.19    4.00
   1  -7  -2  116.49    4.20
  -1   7   2  115.89    4.50
  -1   7   2  111.59    4.00
  -1   7   2  116.69    4.00
   0  -7  -2    6.10    0.80
   0  -7  -2    6.10    0.70
   0  -7  -2    6.80    0.90
   0  -7  -2    5.80    1.00
   0   7   2    6.10    0.70
   0   7   2    7.60    1.10
  -1  -7  -2    0.00    0.50
  -1  -7  -2   -0.80    0.70
  -1  -7  -2    0.30    0.60
  -1  -7  -2   -0.10    0.40
   1   7   2    1.00    0.70
   1   7   2    0.00    0.40
  -2  -7  -2   -0.30    0.60
  -2  -7  -2    0.80    0.80
  -2  -7  -2    0.40    0.70
   2   7   2    0.20    0.70
  -3  -7  -2    1.90    0.80
  -3  -7  -2    1.70    0.90
  -3  -7  -2    1.80    0.90
   3   7   2    0.90    0.90
   3   7   2    0.70    0.90
  -4  -7  -2   66.09    3.00
  -4  -7  -2   60.39    3.20
   4   7   2   64.29    3.20
   4   7   2   60.49    3.30
  -5  -7  -2   78.79    3.70
  -5  -7  -2   82.89    4.00
   5   7   2   75.59    4.00
   5   7   2   81.69    4.00
  -6  -7  -2   39.30    2.90
  -6  -7  -2   38.60    2.60
   6   7   2   42.50    3.20
   6   7   2   39.00    2.90
  -7  -7  -2    7.20    1.40
  -7  -7  -2   10.40    1.80
   7   7   2    9.70    1.70
   7   7   2   11.30    2.00
  -8  -7  -2    1.80    1.10
  -8  -7  -2    3.20    1.40
   8   7   2    1.50    1.60
   8   7   2    0.60    1.30
  10  -8  -2    2.10    1.60
 -10   8   2    1.70    1.00
   9  -8  -2    0.80    1.40
  -9   8   2   -1.60    0.70
   8  -8  -2    2.20    1.30
  -8   8   2    2.10    0.80
   7  -8  -2   17.40    2.20
  -7   8   2   17.40    1.40
   6  -8  -2   46.50    3.10
  -6   8   2   46.60    2.20
   5  -8  -2    7.50    1.40
  -5   8   2    8.90    1.00
   4  -8  -2    1.70    1.10
  -4   8   2    1.10    0.60
   3  -8  -2  105.49    4.60
  -3   8   2  109.59    3.90
   2  -8  -2  105.69    4.60
   2  -8  -2  110.29    4.10
   2  -8  -2  108.49    4.00
  -2   8   2  108.59    3.90
   1  -8  -2  107.19    4.20
   1  -8  -2  112.29    4.10
   1  -8  -2  113.09    4.70
   1  -8  -2  114.19    4.10
  -1   8   2  109.19    4.00
  -1   8   2  113.79    4.10
  -1   8   2  111.69    4.50
   0  -8  -2    1.20    0.50
   0  -8  -2    1.70    0.90
   0  -8  -2    0.30    0.60
   0  -8  -2   -0.20    0.50
   0   8   2    1.20    0.90
   0   8   2    0.80    0.50
  -1  -8  -2   -0.80    0.60
  -1  -8  -2    0.30    0.60
  -1  -8  -2   -1.70    0.70
   1   8   2    0.80    0.80
  -2  -8  -2  118.59    4.90
  -2  -8  -2  116.19    4.80
  -2  -8  -2  117.49    4.60
   2   8   2  117.99    4.80
   2   8   2  126.09    4.90
  -3  -8  -2   95.39    4.20
  -3  -8  -2   90.69    3.90
  -3  -8  -2   93.39    4.20
   3   8   2   90.49    4.10
   3   8   2   92.49    4.10
  -4  -8  -2   -0.90    0.80
  -4  -8  -2   -0.80    0.70
   4   8   2    0.40    1.10
   4   8   2   -1.50    0.90
  -5  -8  -2   17.50    2.10
  -5  -8  -2   22.20    2.00
   5   8   2   20.40    2.20
   5   8   2   23.20    2.20
  -6  -8  -2   30.30    2.50
  -6  -8  -2   32.50    2.80
   6   8   2   26.80    2.50
   6   8   2   28.50    2.80
  -7  -8  -2    3.10    1.50
  -7  -8  -2    2.60    1.20
   7   8   2    4.90    1.80
   7   8   2    4.50    1.60
  10  -9  -2   -1.20    1.30
 -10   9   2    0.40    0.90
   9  -9  -2    3.60    1.70
  -9   9   2    2.70    1.00
   8  -9  -2   -1.00    1.20
  -8   9   2   -0.10    0.70
   7  -9  -2    0.70    1.20
  -7   9   2    2.20    0.80
   6  -9  -2   23.60    2.40
  -6   9   2   24.40    1.70
   5  -9  -2   44.40    3.00
  -5   9   2   41.50    2.10
   4  -9  -2   12.70    1.70
  -4   9   2   13.20    1.10
   3  -9  -2    2.20    1.10
  -3   9   2    2.50    0.70
   2  -9  -2   21.20    2.10
   2  -9  -2   19.10    1.40
  -2   9   2   20.80    1.40
   1  -9  -2  107.09    4.70
   1  -9  -2  105.99    4.20
   1  -9  -2  106.99    4.00
  -1   9   2  106.49    4.60
  -1   9   2  109.49    3.90
   0  -9  -2    5.00    1.30
   0  -9  -2    6.60    1.00
   0  -9  -2    7.30    1.00
   0   9   2    7.40    1.00
   0   9   2    5.10    1.30
  -1  -9  -2  104.99    4.40
  -1  -9  -2  106.89    4.60
  -1  -9  -2  105.69    4.20
   1   9   2  100.69    4.30
   1   9   2  103.39    4.50
  -2  -9  -2   10.00    1.30
  -2  -9  -2   11.10    1.30
  -2  -9  -2   11.60    1.60
   2   9   2   10.30    1.40
   2   9   2   12.00    1.50
  -3  -9  -2    2.50    0.90
  -3  -9  -2    3.80    1.10
  -3  -9  -2    1.40    1.10
   3   9   2    1.00    1.00
   3   9   2    1.50    1.10
  -4  -9  -2    3.40    1.10
  -4  -9  -2    3.50    1.20
   4   9   2    4.40    1.30
   4   9   2    4.40    1.30
  -5  -9  -2    1.30    1.20
  -5  -9  -2   -0.80    0.90
   5   9   2   -1.20    1.10
   5   9   2   -0.40    1.20
  -6  -9  -2    1.70    1.30
  -6  -9  -2    0.80    1.10
   6   9   2   -0.40    1.20
   6   9   2   -0.40    1.50
   9 -10  -2    3.50    1.70
  -9  10   2    6.90    1.20
   8 -10  -2   21.00    2.60
  -8  10   2   18.30    1.70
   7 -10  -2   30.30    3.00
  -7  10   2   26.40    1.80
   6 -10  -2   28.20    2.70
  -6  10   2   32.30    1.90
   5 -10  -2   69.19    3.90
  -5  10   2   68.69    3.00
   4 -10  -2   60.99    3.50
  -4  10   2   54.19    2.60
   3 -10  -2   15.30    1.90
  -3  10   2   16.90    1.40
   2 -10  -2    4.60    0.90
   2 -10  -2    4.50    1.30
  -2  10   2    5.70    0.90
   1 -10  -2   10.50    1.30
   1 -10  -2   10.70    1.30
   1 -10  -2   13.10    1.70
  -1  10   2   13.60    1.70
   0 -10  -2   55.99    3.20
   0 -10  -2   55.29    2.90
   0  10   2   57.19    2.90
   0  10   2   52.59    3.00
  -1 -10  -2   13.70    1.70
  -1 -10  -2   14.90    1.60
  -1 -10  -2   15.00    1.40
   1  10   2   20.30    1.80
   1  10   2   14.50    1.40
   1  10   2   14.50    1.70
  -2 -10  -2   25.00    2.30
  -2 -10  -2   22.90    2.10
  -2 -10  -2   24.50    2.00
   2  10   2   22.90    2.20
   2  10   2   26.00    2.20
  -3 -10  -2    4.60    1.30
  -3 -10  -2    5.70    1.20
  -3 -10  -2    4.50    1.20
   3  10   2    7.00    1.40
   3  10   2    5.60    1.40
  -4 -10  -2    1.90    1.00
  -4 -10  -2    1.90    1.20
   4  10   2    2.00    1.30
   4  10   2    2.20    1.20
  -5 -10  -2    3.20    1.20
  -5 -10  -2    4.50    1.40
   5  10   2    3.50    1.40
   8 -11  -2    0.40    1.50
  -8  11   2    3.30    1.00
   7 -11  -2   15.60    2.30
  -7  11   2   14.80    1.50
   6 -11  -2   50.29    3.50
  -6  11   2   53.69    2.70
   5 -11  -2   34.30    3.00
  -5  11   2   39.50    2.10
   4 -11  -2   24.50    2.40
  -4  11   2   22.80    1.60
   3 -11  -2    1.30    1.20
  -3  11   2    1.30    0.70
   2 -11  -2    1.80    1.20
   2 -11  -2    1.30    0.80
  -2  11   2    0.60    1.10
  -2  11   2    1.40    0.80
   1 -11  -2    8.80    1.60
  -1  11   2   10.00    1.60
   0 -11  -2   19.90    2.10
   0 -11  -2   21.20    1.90
   0  11   2   24.40    2.00
   0  11   2   23.40    2.20
  -1 -11  -2    0.70    1.10
  -1 -11  -2    1.10    0.90
   1  11   2    0.40    1.00
   1  11   2   -0.10    1.00
  -2 -11  -2   -0.40    0.90
  -2 -11  -2   -0.50    1.10
  -2 -11  -2   -0.10    0.90
   2  11   2    0.60    0.90
   2  11   2   -0.80    1.00
   2  11   2   -0.60    1.00
  -3 -11  -2   -0.30    1.10
  -3 -11  -2    3.10    1.10
  -3 -11  -2    2.40    1.40
   3  11   2    3.80    1.30
   3  11   2   -0.60    1.00
   3  11   2   -0.10    0.90
  -4 -11  -2    7.30    1.40
  -4 -11  -2    6.80    1.60
   4  11   2    8.20    1.60
   7 -12  -2   16.80    2.40
  -7  12   2   17.90    1.70
   6 -12  -2   12.80    2.10
  -6  12   2   13.30    1.40
   5 -12  -2    5.30    1.60
  -5  12   2    5.50    1.10
   4 -12  -2   15.60    2.20
  -4  12   2   15.80    1.50
   3 -12  -2   28.30    2.80
  -3  12   2   27.80    1.90
   2 -12  -2    0.90    1.20
  -2  12   2    0.30    1.20
   1 -12  -2    5.00    1.50
  -1  12   2    3.30    1.40
   0 -12  -2   15.50    2.00
   0  12   2   14.70    1.90
  -1 -12  -2   -0.60    1.20
  -1 -12  -2    0.30    1.00
   1  12   2    0.70    1.10
   1  12   2   -0.40    1.10
  -2 -12  -2    1.90    1.50
  -2 -12  -2    4.80    1.40
   2  12   2    3.30    1.90
   2  12   2    2.20    1.20
  -3 -12  -2    2.40    1.20
  -3 -12  -2    0.50    1.20
   3  12   2    0.20    1.20
   3  12   2    2.10    1.40
  -6  13   2   31.70    2.30
   5 -13  -2   28.60    3.00
  -5  13   2   19.50    1.80
   4 -13  -2   19.50    2.50
  -4  13   2   11.50    1.50
   3 -13  -2   17.60    2.40
  -3  13   2   22.50    2.50
   2 -13  -2   22.30    2.60
  -2  13   2   28.00    2.70
   1 -13  -2    3.80    1.60
  -1  13   2    6.30    1.70
   0 -13  -2    5.50    1.60
   0  13   2    6.20    1.70
   0  15  -3    0.70    1.00
   0 -15   3   -1.20    0.90
  -1  15  -3    0.70    1.00
   1 -15   3    2.00    1.10
  -2  15  -3    1.20    1.00
   2 -15   3    2.50    1.10
   3  14  -3   21.90    2.10
  -3 -14   3   25.40    2.30
   2  14  -3    8.60    1.40
   2  14  -3    7.10    1.70
  -2 -14   3    8.30    1.40
  -2 -14   3    4.20    1.30
   1  14  -3    4.10    1.10
  -1 -14   3    3.30    1.10
   0  14  -3    2.30    1.00
   0 -14   3    1.20    1.00
  -1  14  -3    2.50    1.00
   1 -14   3   -0.60    0.90
  -2  14  -3    7.70    1.30
   2 -14   3    5.80    1.30
  -3  14  -3   18.80    1.80
   3 -14   3   20.00    1.90
  -4  14  -3   42.30    2.60
   4 -14   3   47.10    2.80
  -5  14  -3   19.70    1.90
   5  13  -3    1.40    1.20
   5  13  -3    0.00    1.20
  -5 -13   3    0.90    1.20
  -5 -13   3    0.30    1.10
   4  13  -3   -0.80    1.00
   4  13  -3   -0.80    1.00
  -4 -13   3    1.00    1.10
  -4 -13   3    0.60    1.10
   3  13  -3    6.80    1.90
   3  13  -3    5.70    1.20
   3  13  -3   10.10    1.50
  -3 -13   3    8.20    1.70
  -3 -13   3    7.40    1.30
  -3 -13   3    7.90    1.50
   2  13  -3    0.10    0.90
   2  13  -3    0.20    0.90
  -2 -13   3   -2.00    0.80
  -2 -13   3    0.80    0.80
   1  13  -3    1.90    1.00
   1  13  -3    2.30    1.00
  -1 -13   3    0.50    0.90
  -1 -13   3    4.00    1.10
   0  13  -3   12.70    1.40
   0 -13   3   12.30    1.50
  -1  13  -3    7.50    1.20
   1 -13   3    8.80    1.30
  -2  13  -3    0.60    0.90
   2 -13   3    1.50    0.90
  -3  13  -3   23.30    1.90
   3 -13   3   24.80    2.00
  -4  13  -3   22.30    1.90
   4 -13   3   18.50    1.90
  -5  13  -3    5.20    1.10
   5 -13   3    5.30    1.60
  -6  13  -3   16.60    1.60
   6 -13   3   17.20    2.30
   6  12  -3   22.60    2.30
   6  12  -3   19.00    2.30
  -6 -12   3   17.60    2.20
  -6 -12   3   15.50    2.00
   5  12  -3    3.90    1.30
   5  12  -3    2.60    1.20
  -5 -12   3    4.70    1.30
  -5 -12   3    1.60    1.20
   4  12  -3    0.10    0.90
   4  12  -3    0.80    1.10
  -4 -12   3   -1.30    0.80
  -4 -12   3   -0.60    0.90
  -4 -12   3   -0.50    0.70
   3  12  -3   -0.50    0.80
   3  12  -3    0.80    0.90
   3  12  -3   -0.10    0.90
  -3 -12   3   -0.70    0.90
  -3 -12   3    0.40    0.80
  -3 -12   3    0.40    0.80
   2  12  -3   -0.20    0.80
   2  12  -3   -1.10    1.00
   2  12  -3   -0.40    0.80
  -2 -12   3   -0.60    0.70
  -2 -12   3   -0.10    0.80
  -2 -12   3   -0.40    0.90
   1  12  -3   -0.60    0.80
   1  12  -3    0.10    0.70
  -1 -12   3    0.80    0.80
  -1 -12   3    0.30    0.80
   0  12  -3    0.70    0.80
   0  12  -3    0.00    0.70
   0 -12   3   -0.10    0.80
   0 -12   3    0.90    0.80
  -1  12  -3   10.00    1.20
   1 -12   3   10.00    1.30
  -2  12  -3    1.40    0.80
   2 -12   3   -0.70    0.70
  -3  12  -3   -0.40    0.70
   3 -12   3    1.50    1.10
   3 -12   3    0.60    0.80
  -4  12  -3    1.70    0.80
   4 -12   3    1.20    1.10
   4 -12   3    1.10    0.90
  -5  12  -3    0.30    0.80
   5 -12   3    0.30    1.10
   5 -12   3    0.70    0.90
  -6  12  -3    7.30    1.20
   6 -12   3    9.50    1.80
  -7  12  -3   22.50    1.90
   7 -12   3   18.30    2.50
   7  11  -3    4.90    1.60
   7  11  -3    6.20    1.50
  -7 -11   3    5.50    1.50
  -7 -11   3    5.60    1.60
   6  11  -3    5.00    1.40
   6  11  -3    6.80    1.50
  -6 -11   3    5.90    1.50
  -6 -11   3    7.10    1.40
   5  11  -3    2.00    1.10
   5  11  -3    1.60    1.10
  -5 -11   3    0.30    1.00
  -5 -11   3    1.60    0.90
  -5 -11   3    2.20    1.10
   4  11  -3   10.70    1.40
   4  11  -3    7.40    1.40
  -4 -11   3    7.90    1.40
  -4 -11   3   10.10    1.30
  -4 -11   3    8.30    1.30
   3  11  -3   16.00    1.70
   3  11  -3   12.10    1.50
  -3 -11   3   13.60    1.50
  -3 -11   3   14.70    1.40
  -3 -11   3   14.90    1.60
   2  11  -3   -0.50    0.70
   2  11  -3    0.30    0.80
   2  11  -3   -0.20    0.80
  -2 -11   3   -0.60    0.70
  -2 -11   3   -1.40    0.70
  -2 -11   3    0.80    0.80
   1  11  -3    1.20    0.80
   1  11  -3    2.20    0.90
  -1 -11   3    0.90    0.80
  -1 -11   3   -0.10    0.70
   0  11  -3    2.90    0.90
   0  11  -3    3.10    0.90
   0 -11   3    4.20    0.90
   0 -11   3    3.30    1.00
  -1  11  -3   14.70    1.40
  -1  11  -3   16.40    1.30
   1 -11   3   14.20    1.40
  -2  11  -3    0.40    0.70
   2 -11   3   -0.20    0.70
   2 -11   3   -0.90    0.70
  -3  11  -3    5.20    1.00
   3 -11   3    7.60    1.10
   3 -11   3    6.00    1.30
  -4  11  -3   11.30    1.30
   4 -11   3   11.70    1.30
   4 -11   3   11.40    1.70
  -5  11  -3   58.49    2.90
   5 -11   3   62.29    3.00
   5 -11   3   64.19    3.70
  -6  11  -3    7.40    1.10
   6 -11   3    8.50    1.60
  -7  11  -3   29.90    2.10
   7 -11   3   34.80    3.10
  -8  11  -3   23.20    1.90
   8 -11   3   24.00    2.80
   8  10  -3   25.80    2.60
   8  10  -3   21.40    2.30
  -8 -10   3   23.40    2.40
  -8 -10   3   24.90    2.50
   7  10  -3    5.80    1.50
   7  10  -3    4.20    1.40
  -7 -10   3    4.70    1.30
  -7 -10   3    5.40    1.40
   6  10  -3    1.40    1.00
   6  10  -3    0.50    1.00
  -6 -10   3    0.00    0.70
  -6 -10   3   -0.40    0.90
  -6 -10   3    0.30    1.00
   5  10  -3   -0.80    0.90
   5  10  -3   -0.30    0.90
  -5 -10   3   -0.60    0.70
  -5 -10   3   -0.20    0.90
  -5 -10   3   -1.30    0.60
   4  10  -3   47.70    2.70
   4  10  -3   46.80    2.60
  -4 -10   3   45.80    2.70
  -4 -10   3   50.29    2.60
  -4 -10   3   49.20    2.80
   3  10  -3   80.39    3.50
   3  10  -3   75.09    3.50
  -3 -10   3   74.29    3.30
  -3 -10   3   74.99    3.40
  -3 -10   3   73.69    3.50
   2  10  -3    2.20    0.90
   2  10  -3    3.20    0.90
  -2 -10   3    3.90    0.90
  -2 -10   3    1.90    0.80
  -2 -10   3    3.60    0.90
   1  10  -3    0.80    0.70
   1  10  -3    0.40    0.70
   1  10  -3   -0.80    0.70
  -1 -10   3    0.70    0.70
  -1 -10   3    0.20    0.70
  -1 -10   3   -0.50    0.60
   0  10  -3    9.60    1.10
   0  10  -3    9.30    1.10
   0 -10   3    9.00    1.00
   0 -10   3    7.20    1.10
  -1  10  -3   12.30    1.20
  -1  10  -3   13.40    1.20
   1 -10   3   13.20    1.30
   1 -10   3   14.60    1.50
  -2  10  -3   30.80    1.90
  -2  10  -3   29.40    1.60
   2 -10   3   30.70    1.90
   2 -10   3   29.50    2.10
  -3  10  -3    7.10    1.00
   3 -10   3    7.70    1.10
   3 -10   3    8.70    1.40
  -4  10  -3  183.48    6.60
   4 -10   3  186.28    6.70
   4 -10   3  187.08    7.20
  -5  10  -3  118.19    4.60
   5 -10   3  121.19    4.70
   5 -10   3  119.69    5.30
  -6  10  -3   55.09    2.70
   6 -10   3   54.19    3.40
  -7  10  -3   13.40    1.40
   7 -10   3   17.70    2.30
  -8  10  -3    6.20    1.20
   8 -10   3    6.60    1.80
  -9  10  -3    3.00    1.10
   9 -10   3    2.70    1.80
   9   9  -3    4.10    1.40
   9   9  -3    4.30    1.60
  -9  -9   3    3.60    1.60
  -9  -9   3    3.80    1.40
   8   9  -3    1.90    1.20
   8   9  -3    2.40    1.20
  -8  -9   3    2.70    1.30
  -8  -9   3    3.60    1.30
   7   9  -3    0.50    1.00
   7   9  -3   -0.90    1.00
  -7  -9   3   -1.20    1.00
  -7  -9   3    0.30    1.00
   6   9  -3    6.30    1.30
   6   9  -3    8.50    1.40
  -6  -9   3    8.10    1.10
  -6  -9   3    6.70    1.30
  -6  -9   3    7.60    1.40
   5   9  -3    5.10    1.10
   5   9  -3    5.70    1.20
  -5  -9   3    4.70    1.10
  -5  -9   3    4.70    1.00
  -5  -9   3    5.60    1.20
   4   9  -3    5.10    1.00
   4   9  -3    3.50    1.00
  -4  -9   3    4.60    1.00
  -4  -9   3    3.80    0.80
  -4  -9   3    3.50    1.00
   3   9  -3   83.59    3.60
   3   9  -3   81.19    3.50
  -3  -9   3   81.69    3.60
  -3  -9   3   86.39    3.60
  -3  -9   3   83.29    3.40
   2   9  -3  288.47    9.70
   2   9  -3  282.97    9.70
  -2  -9   3  280.97    9.70
  -2  -9   3  288.97    9.60
  -2  -9   3  282.07    9.70
   1   9  -3    6.30    0.90
   1   9  -3    5.90    0.90
   1   9  -3    5.50    0.90
  -1  -9   3    6.20    0.90
  -1  -9   3    5.70    0.90
  -1  -9   3    5.00    0.90
  -1  -9   3    5.70    0.90
   0   9  -3    5.20    0.90
   0   9  -3    5.80    0.80
   0   9  -3    4.30    0.70
   0  -9   3    5.90    0.80
   0  -9   3    5.60    0.80
   0  -9   3    4.10    0.80
   0  -9   3    4.40    0.80
  -1   9  -3   -0.70    0.60
  -1   9  -3    0.80    0.60
   1  -9   3   -0.30    0.60
   1  -9   3    0.10    0.60
  -2   9  -3   72.79    2.80
  -2   9  -3   71.09    3.00
   2  -9   3   71.09    3.30
   2  -9   3   70.19    3.10
  -3   9  -3    4.30    0.70
  -3   9  -3    3.20    0.80
   3  -9   3    3.10    0.80
   3  -9   3    5.40    1.10
  -4   9  -3   17.90    1.40
   4  -9   3   18.90    1.50
   4  -9   3   17.70    1.80
  -5   9  -3   26.00    1.70
   5  -9   3   27.40    2.30
  -6   9  -3   24.20    1.70
   6  -9   3   22.00    2.30
  -7   9  -3   30.00    1.90
   7  -9   3   31.50    2.90
  -8   9  -3   20.70    1.70
   8  -9   3   18.10    2.40
  -9   9  -3    9.90    1.30
   9  -9   3   11.90    2.30
   9   8  -3   12.40    1.80
   9   8  -3    8.20    1.80
  -9  -8   3    8.20    1.80
  -9  -8   3    6.90    1.50
   8   8  -3   -1.50    1.00
   8   8  -3    0.70    1.10
  -8  -8   3   -0.10    1.10
  -8  -8   3   -0.40    1.00
   7   8  -3    9.00    1.40
   7   8  -3    6.90    1.40
  -7  -8   3    5.90    1.40
  -7  -8   3    7.60    1.40
  -7  -8   3    6.40    1.10
   6   8  -3    0.70    0.90
   6   8  -3    1.80    1.00
  -6  -8   3    1.40    0.70
  -6  -8   3    0.40    0.90
  -6  -8   3    0.50    0.90
   5   8  -3   11.00    1.30
   5   8  -3   13.20    1.50
  -5  -8   3   12.70    1.20
  -5  -8   3   12.30    1.40
  -5  -8   3    9.90    1.40
   4   8  -3    0.60    0.70
   4   8  -3   -0.40    0.70
  -4  -8   3    1.20    0.80
  -4  -8   3    0.50    0.60
  -4  -8   3    0.10    0.70
   3   8  -3  187.78    6.80
   3   8  -3  190.28    6.70
  -3  -8   3  196.28    6.80
  -3  -8   3  189.18    6.80
  -3  -8   3  187.38    6.70
   2   8  -3  223.68    7.60
   2   8  -3  225.18    7.50
   2   8  -3  229.18    7.60
  -2  -8   3  217.08    7.60
  -2  -8   3  213.88    7.60
  -2  -8   3  213.28    7.60
  -2  -8   3  226.38    7.50
   1   8  -3    9.30    1.00
   1   8  -3   10.80    1.00
   1   8  -3   10.80    0.90
  -1  -8   3    8.80    0.90
  -1  -8   3    7.90    0.90
  -1  -8   3    8.10    0.90
  -1  -8   3    9.80    1.00
   0   8  -3   36.10    1.70
   0   8  -3   38.50    1.90
   0   8  -3   37.60    1.80
   0  -8   3   37.30    1.90
   0  -8   3   38.30    1.80
   0  -8   3   39.30    1.80
   0  -8   3   37.20    1.90
  -1   8  -3    4.30    0.60
  -1   8  -3    3.80    0.70
  -1   8  -3    5.10    0.80
   1  -8   3    6.10    0.90
   1  -8   3    3.90    0.80
  -2   8  -3   14.20    1.20
  -2   8  -3   16.50    1.10
   2  -8   3   15.90    1.40
   2  -8   3   15.00    1.20
  -3   8  -3   78.99    2.90
  -3   8  -3   77.49    3.10
   3  -8   3   79.79    3.20
   3  -8   3   78.09    3.50
  -4   8  -3  205.98    6.90
  -4   8  -3  209.98    7.00
   4  -8   3  196.88    7.10
   4  -8   3  203.28    7.60
  -5   8  -3  120.69    4.40
   5  -8   3  115.69    5.10
  -6   8  -3   15.10    1.30
   6  -8   3   15.40    1.90
  -7   8  -3   30.80    1.90
   7  -8   3   34.70    2.90
  -8   8  -3   24.80    1.80
   8  -8   3   24.20    2.70
  -9   8  -3   49.10    2.60
   9  -8   3   51.59    4.00
 -10   8  -3    9.30    1.30
  10   7  -3   11.70    1.90
  10   7  -3   11.50    1.80
 -10  -7   3   10.30    1.70
 -10  -7   3    9.60    1.80
   9   7  -3    7.40    1.70
   9   7  -3    5.40    1.40
  -9  -7   3    6.60    1.40
  -9  -7   3    5.90    1.50
   8   7  -3   12.50    1.80
   8   7  -3   18.20    1.80
  -8  -7   3   14.70    1.70
  -8  -7   3   12.30    1.70
  -8  -7   3   12.00    1.30
   7   7  -3    9.20    1.50
   7   7  -3   12.40    1.50
  -7  -7   3   14.70    1.40
  -7  -7   3   11.00    1.50
  -7  -7   3    9.00    1.30
   6   7  -3   17.90    1.70
   6   7  -3   13.00    1.50
  -6  -7   3   13.60    1.50
  -6  -7   3   15.90    1.40
  -6  -7   3   15.40    1.60
   5   7  -3   42.20    2.40
   5   7  -3   43.50    2.40
  -5  -7   3   44.90    2.50
  -5  -7   3   44.80    2.40
  -5  -7   3   41.10    2.10
   4   7  -3   42.60    2.20
   4   7  -3   45.30    2.30
  -4  -7   3   47.60    2.10
  -4  -7   3   42.10    2.20
  -4  -7   3   42.30    2.30
   3   7  -3    2.50    0.50
   3   7  -3    1.80    0.60
   3   7  -3    2.70    0.70
  -3  -7   3    1.70    0.70
  -3  -7   3    1.90    0.70
  -3  -7   3    2.30    0.60
  -3  -7   3    1.60    0.60
   2   7  -3   40.70    2.00
   2   7  -3   43.00    1.80
   2   7  -3   43.20    2.00
  -2  -7   3   41.00    2.00
  -2  -7   3   42.20    2.00
  -2  -7   3   41.80    1.80
  -2  -7   3   45.10    2.10
   1   7  -3   51.09    2.20
   1   7  -3   50.09    2.10
  -1  -7   3   48.60    2.20
  -1  -7   3   51.29    2.20
  -1  -7   3   52.19    2.20
  -1  -7   3   50.99    2.10
   0   7  -3   41.40    1.70
   0   7  -3   40.30    1.80
   0   7  -3   39.60    1.90
   0  -7   3   40.90    1.90
   0  -7   3   39.80    1.80
   0  -7   3   40.90    1.90
  -1   7  -3    9.90    0.70
  -1   7  -3   12.10    1.00
  -1   7  -3   11.10    0.90
   1  -7   3   10.50    1.00
   1  -7   3   11.70    1.00
  -2   7  -3    9.10    0.90
  -2   7  -3   11.70    0.80
   2  -7   3   10.90    1.10
   2  -7   3    9.20    0.90
  -3   7  -3   18.60    1.20
  -3   7  -3   20.30    1.10
   3  -7   3   19.90    1.30
   3  -7   3   17.60    1.50
  -4   7  -3   35.50    1.60
  -4   7  -3   36.10    1.80
   4  -7   3   39.00    1.90
   4  -7   3   37.40    2.30
  -5   7  -3    0.90    0.60
  -5   7  -3    0.10    0.60
   5  -7   3    2.10    1.00
  -6   7  -3   45.10    2.20
   6  -7   3   46.80    3.00
  -7   7  -3   16.90    1.40
   7  -7   3   24.60    2.50
  -8   7  -3    8.30    1.10
   8  -7   3    9.90    1.80
  -9   7  -3   20.90    1.70
   9  -7   3   22.60    2.70
 -10   7  -3   15.70    1.60
  10  -7   3   18.10    2.70
  10   6  -3    2.00    1.30
  10   6  -3   -0.70    1.20
 -10  -6   3    2.90    1.30
 -10  -6   3    2.00    1.20
   9   6  -3    1.40    1.10
   9   6  -3   -0.10    1.10
  -9  -6   3    1.20    1.10
  -9  -6   3    0.40    1.00
  -9  -6   3    1.10    0.80
   8   6  -3   11.50    1.60
   8   6  -3   13.00    1.60
  -8  -6   3   11.80    1.20
  -8  -6   3   11.00    1.60
  -8  -6   3   10.10    1.40
   7   6  -3    2.00    1.00
   7   6  -3    4.40    1.10
  -7  -6   3    2.50    0.80
  -7  -6   3    2.20    1.00
  -7  -6   3    1.10    0.80
   6   6  -3   21.10    1.80
   6   6  -3   21.80    1.80
  -6  -6   3   23.90    1.60
  -6  -6   3   28.20    1.90
  -6  -6   3   24.70    2.00
   5   6  -3   65.19    3.10
   5   6  -3   64.89    3.00
  -5  -6   3   70.89    3.20
  -5  -6   3   74.39    2.90
  -5  -6   3   69.99    3.00
   4   6  -3   26.30    1.70
   4   6  -3   24.70    1.60
   4   6  -3   24.40    1.40
  -4  -6   3   26.10    1.40
  -4  -6   3   23.40    1.50
  -4  -6   3   25.00    1.70
   3   6  -3   30.20    1.30
   3   6  -3   26.10    1.50
   3   6  -3   26.90    1.60
  -3  -6   3   25.70    1.50
  -3  -6   3   25.30    1.50
  -3  -6   3   27.30    1.60
   2   6  -3   85.29    2.90
   2   6  -3   86.89    3.20
   2   6  -3   84.29    3.20
  -2  -6   3   81.29    3.20
  -2  -6   3   85.29    3.00
  -2  -6   3   82.89    3.20
  -2  -6   3   80.89    3.20
   1   6  -3    2.60    0.50
   1   6  -3    2.70    0.50
  -1  -6   3    1.40    0.40
  -1  -6   3    2.20    0.50
  -1  -6   3    2.00    0.50
  -1  -6   3    1.60    0.50
   0   6  -3   39.60    1.70
   0   6  -3   40.90    1.60
   0  -6   3   39.50    1.70
   0  -6   3   41.00    1.80
   0  -6   3   38.10    1.80
  -1   6  -3   86.29    3.20
  -1   6  -3   87.59    3.00
  -1   6  -3   91.99    3.30
   1  -6   3   86.69    3.40
   1  -6   3   93.89    3.30
  -2   6  -3   14.60    0.60
  -2   6  -3   14.30    0.90
  -2   6  -3   13.80    1.00
   2  -6   3   14.70    1.00
   2  -6   3   14.10    1.20
  -3   6  -3   78.39    2.80
  -3   6  -3   80.29    3.00
   3  -6   3   80.89    3.00
   3  -6   3   77.39    3.30
  -4   6  -3   67.99    2.60
  -4   6  -3   68.29    2.70
   4  -6   3   69.39    2.70
  -5   6  -3   34.40    1.70
  -5   6  -3   31.00    1.60
   5  -6   3   43.90    2.50
  -6   6  -3   65.09    2.80
  -6   6  -3   67.49    2.90
   6  -6   3   68.49    3.50
  -7   6  -3   14.90    1.20
   7  -6   3   15.00    1.90
  -8   6  -3   22.00    1.60
   8  -6   3   25.20    2.60
  -9   6  -3    0.00    0.70
   9  -6   3    0.00    1.40
 -10   6  -3   -0.50    0.80
  10  -6   3    1.70    1.70
  11   5  -3   12.40    1.80
  11   5  -3   12.80    2.00
 -11  -5   3   10.80    1.70
  10   5  -3    4.10    1.30
  10   5  -3    0.30    1.20
 -10  -5   3    1.20    1.10
 -10  -5   3    3.50    1.00
   9   5  -3   16.00    1.80
  -9  -5   3   15.80    1.80
  -9  -5   3   15.60    1.50
  -9  -5   3   14.40    1.80
   8   5  -3    3.70    1.20
  -8  -5   3    5.60    1.20
  -8  -5   3    4.00    0.90
  -8  -5   3    5.30    1.20
   7   5  -3    2.30    1.00
  -7  -5   3    0.50    0.70
  -7  -5   3    1.30    0.90
  -7  -5   3    1.90    0.90
   6   5  -3   16.40    1.50
   6   5  -3   17.80    1.50
   6   5  -3   18.40    1.70
  -6  -5   3   17.30    1.60
  -6  -5   3   19.70    1.50
  -6  -5   3   17.00    1.30
   5   5  -3   19.90    1.40
   5   5  -3   18.50    1.50
   5   5  -3   19.30    1.30
  -5  -5   3   18.70    1.50
  -5  -5   3   16.50    1.20
  -5  -5   3   19.20    1.40
   4   5  -3  482.35   15.40
   4   5  -3  484.85   15.60
   4   5  -3  472.35   15.70
  -4  -5   3  480.35   15.70
  -4  -5   3  497.25   15.50
  -4  -5   3  482.95   15.60
   3   5  -3    7.60    0.70
   3   5  -3    8.30    0.90
   3   5  -3    6.60    0.80
  -3  -5   3    7.50    0.80
  -3  -5   3    7.00    0.80
  -3  -5   3    6.20    0.70
   2   5  -3  659.73   20.90
   2   5  -3  670.03   21.00
   2   5  -3  657.93   20.70
  -2  -5   3  659.63   20.70
  -2  -5   3  657.63   20.90
  -2  -5   3  665.83   21.00
  -2  -5   3  658.83   21.00
   1   5  -3 1097.29   34.30
   1   5  -3 1115.49   34.30
  -1  -5   3 1086.89   34.10
  -1  -5   3 1082.19   34.30
  -1  -5   3 1095.39   34.30
   0   5  -3   41.00    1.70
   0   5  -3   42.30    1.70
   0  -5   3   43.20    1.70
   0  -5   3   45.00    1.80
  -1   5  -3   43.40    1.90
  -1   5  -3   45.30    1.60
  -1   5  -3   45.10    1.70
   1  -5   3   45.20    1.90
   1  -5   3   42.90    1.90
  -2   5  -3    2.20    0.20
  -2   5  -3    2.30    0.40
  -2   5  -3    1.40    0.40
   2  -5   3    0.70    0.50
   2  -5   3    1.40    0.40
  -3   5  -3   18.20    1.00
  -3   5  -3   17.00    0.90
   3  -5   3   15.00    1.40
   3  -5   3   17.70    1.10
  -4   5  -3   94.59    3.30
  -4   5  -3   92.79    3.40
   4  -5   3   90.39    3.80
  -5   5  -3   21.80    1.20
  -5   5  -3   22.40    1.30
   5  -5   3   22.10    1.90
  -6   5  -3    0.10    0.50
  -6   5  -3   -0.30    0.50
   6  -5   3    0.00    0.90
  -7   5  -3    1.50    0.70
  -7   5  -3    1.50    0.60
   7  -5   3   -0.10    1.10
  -8   5  -3   59.69    2.60
   8  -5   3   59.29    3.70
  -9   5  -3    1.70    0.80
   9  -5   3    0.60    1.30
  10  -5   3    0.90    1.50
  11   4  -3    1.90    1.20
  11   4  -3    0.20    1.20
 -11  -4   3    0.60    1.00
  10   4  -3   15.80    1.90
 -10  -4   3   13.60    1.40
 -10  -4   3   12.60    1.60
   9   4  -3   35.80    2.60
  -9  -4   3   36.10    2.40
  -9  -4   3   39.70    2.60
  -9  -4   3   38.40    2.10
   8   4  -3    1.80    1.00
  -8  -4   3    3.40    0.90
  -8  -4   3    3.00    0.90
  -8  -4   3    2.40    1.00
   7   4  -3   51.89    2.50
   7   4  -3   50.49    2.70
  -7  -4   3   51.69    2.30
  -7  -4   3   51.29    2.50
  -7  -4   3   51.19    2.70
   6   4  -3   20.40    1.50
   6   4  -3   21.60    1.60
  -6  -4   3   21.80    1.60
  -6  -4   3   20.00    1.30
  -6  -4   3   21.80    1.50
   5   4  -3   17.30    1.40
   5   4  -3   17.50    1.20
   5   4  -3   16.90    1.20
  -5  -4   3   18.50    1.10
  -5  -4   3   18.90    1.30
  -5  -4   3   17.80    1.40
   4   4  -3  174.28    6.10
   4   4  -3  174.58    5.80
   4   4  -3  171.68    6.00
  -4  -4   3  178.08    6.00
  -4  -4   3  176.18    5.90
  -4  -4   3  174.88    6.10
   3   4  -3 1981.00   61.69
   3   4  -3 1985.40   61.89
   3   4  -3 2049.20   61.99
  -3  -4   3 1969.00   61.99
  -3  -4   3 1966.70   61.79
  -3  -4   3 1972.50   61.89
   2   4  -3 1877.11   58.49
   2   4  -3 1889.51   58.49
   2   4  -3 1878.51   58.19
  -2  -4   3 1879.11   58.39
  -2  -4   3 1866.21   58.49
   1   4  -3  477.65   15.30
   1   4  -3  497.55   15.30
  -1  -4   3  482.65   15.30
  -1  -4   3  458.95   15.10
  -1  -4   3  495.55   15.30
   0   4  -3  391.16   12.20
   0   4  -3  378.76   12.30
   0  -4   3  383.56   12.30
   0  -4   3  392.86   12.30
  -1   4  -3   12.50    0.90
  -1   4  -3   13.20    0.80
  -1   4  -3   13.60    0.60
   1  -4   3   12.70    0.80
   1  -4   3   12.20    0.90
  -2   4  -3  355.16   11.30
  -2   4  -3  358.46   11.20
  -2   4  -3  351.66   11.10
   2  -4   3  350.26   11.50
   2  -4   3  348.77   11.30
  -3   4  -3   20.00    1.00
  -3   4  -3   20.20    1.00
  -3   4  -3   20.30    0.90
   3  -4   3   19.10    1.10
   3  -4   3   20.30    1.40
  -4   4  -3  270.47    8.80
  -4   4  -3  265.87    8.80
  -4   4  -3  283.27    8.80
   4  -4   3  264.87    9.30
  -5   4  -3   16.40    1.00
  -5   4  -3   14.90    1.00
   5  -4   3   13.60    1.50
  -6   4  -3   61.19    2.40
  -6   4  -3   62.59    2.50
   6  -4   3   57.59    3.20
  -7   4  -3    1.30    0.60
  -7   4  -3    0.30    0.50
   7  -4   3   -1.10    0.90
  -8   4  -3    2.60    0.70
  -8   4  -3    3.40    1.10
   8  -4   3    3.30    1.30
   9  -4   3   21.10    2.60
  10  -4   3    6.90    2.00
  11   3  -3    6.70    1.50
 -11  -3   3    6.90    1.60
 -11  -3   3    4.50    1.10
  10   3  -3    1.80    1.10
 -10  -3   3    2.60    1.00
 -10  -3   3    1.30    0.90
   9   3  -3    8.30    1.50
   9   3  -3    4.20    1.20
  -9  -3   3    3.90    1.00
  -9  -3   3    3.90    0.90
   8   3  -3  187.88    6.70
   8   3  -3  172.98    6.60
  -8  -3   3  179.18    6.50
  -8  -3   3  176.88    6.30
   7   3  -3    1.40    0.80
  -7  -3   3    2.10    0.70
  -7  -3   3    1.90    0.80
   6   3  -3   68.79    3.10
  -6  -3   3   81.69    3.20
   5   3  -3   88.89    3.50
   5   3  -3   91.99    3.60
   5   3  -3   95.29    3.50
  -5  -3   3  111.59    3.50
  -5  -3   3   90.39    3.50
  -5  -3   3   96.69    3.70
   4   3  -3    4.60    0.70
  -4  -3   3    4.20    0.60
   3   3  -3  328.17   10.90
   3   3  -3  349.67   10.70
   3   3  -3  343.07   11.00
  -3  -3   3  339.87   10.90
  -3  -3   3  342.47   11.00
   2   3  -3  267.17    8.50
   2   3  -3  271.57    8.60
  -2  -3   3  260.47    8.50
  -2  -3   3  258.87    8.50
   1   3  -3  170.88    5.50
   1   3  -3  168.28    5.50
  -1  -3   3  167.38    5.60
  -1  -3   3  169.58    5.50
   0   3  -3   77.69    2.70
   0   3  -3   79.79    2.70
   0  -3   3   79.59    2.70
   0  -3   3   79.59    2.80
  -1   3  -3   19.90    0.90
  -1   3  -3   21.20    1.00
  -1   3  -3   21.10    0.90
   1  -3   3   20.10    1.00
  -2   3  -3  107.59    3.60
  -2   3  -3  107.69    3.60
  -2   3  -3  106.99    3.70
   2  -3   3  105.39    3.70
   2  -3   3  112.69    3.90
  -3   3  -3   99.99    3.50
  -3   3  -3   96.99    3.50
  -3   3  -3  101.19    3.40
   3  -3   3  110.79    3.90
  -4   3  -3    0.80    0.40
  -4   3  -3    0.70    0.40
  -4   3  -3    0.30    0.30
  -5   3  -3   17.20    1.00
  -5   3  -3   15.60    1.00
  -5   3  -3   14.10    1.00
   5  -3   3   13.60    1.10
  -6   3  -3   93.59    3.70
  -6   3  -3   94.59    3.50
   6  -3   3  109.49    4.40
  -7   3  -3   29.80    1.50
  -7   3  -3   21.70    1.50
   7  -3   3   35.10    2.50
  -8   3  -3   61.09    2.60
  -8   3  -3   63.09    2.80
   8  -3   3   56.79    3.60
   9  -3   3   18.10    2.40
  10  -3   3    4.10    1.80
 -12  -2   3    0.80    1.00
  11   2  -3    5.20    1.80
 -11  -2   3    7.20    1.20
  10   2  -3   16.10    1.80
  10   2  -3   20.30    2.10
 -10  -2   3   17.00    1.60
 -10  -2   3   16.00    1.50
   9   2  -3    5.80    1.30
   9   2  -3    8.10    1.50
  -9  -2   3    7.30    1.00
  -9  -2   3    4.70    1.00
   8   2  -3   -0.60    0.90
   8   2  -3    0.80    1.00
  -8  -2   3   -0.30    0.60
  -8  -2   3    0.80    0.70
   7   2  -3   -0.20    0.70
   7   2  -3   -1.10    0.60
  -7  -2   3   -1.40    0.50
  -7  -2   3    0.50    0.50
   6   2  -3    3.10    0.70
   6   2  -3    5.00    0.80
  -6  -2   3    4.10    0.60
  -6  -2   3    3.40    0.70
   5   2  -3   90.19    3.30
   5   2  -3   91.79    3.50
   5   2  -3   91.89    3.40
  -5  -2   3   89.99    3.30
  -5  -2   3   88.59    3.20
   4   2  -3  318.07   10.00
   4   2  -3  310.87   10.20
   4   2  -3  312.67   10.00
  -4  -2   3  307.87   10.00
  -4  -2   3  307.47   10.00
   3   2  -3  682.53   21.70
   3   2  -3  704.63   21.80
   3   2  -3  707.83   21.60
  -3  -2   3  683.33   21.60
  -3  -2   3  674.83   21.70
   2   2  -3   78.69    2.80
   2   2  -3   79.19    2.80
  -2  -2   3   79.49    2.70
  -2  -2   3   79.49    2.80
   1   2  -3 6954.00  211.18
   1   2  -3 6766.32  210.98
  -1  -2   3 6648.83  210.88
   0   2  -3  549.15   16.80
   0   2  -3  524.85   16.80
   0  -2   3  546.05   16.80
   0  -2   3  522.35   16.80
  -1   2  -3    2.80    0.30
  -1   2  -3    2.10    0.30
  -1   2  -3    1.90    0.30
   1  -2   3    3.20    0.50
   1  -2   3    2.60    0.30
  -2   2  -3    0.30    0.30
  -2   2  -3    0.10    0.20
  -2   2  -3    0.00    0.20
   2  -2   3    0.50    0.30
   2  -2   3    0.70    0.50
  -3   2  -3    4.60    0.50
  -3   2  -3    4.40    0.40
  -3   2  -3    3.50    0.50
   3  -2   3    5.50    1.00
  -4   2  -3    3.10    0.50
  -4   2  -3    4.50    0.60
  -4   2  -3    3.50    0.40
   4  -2   3    3.30    0.80
  -5   2  -3   54.09    2.10
  -5   2  -3   52.09    2.20
  -5   2  -3   53.49    2.30
   5  -2   3   54.99    2.30
   5  -2   3   57.29    2.80
  -6   2  -3    4.60    0.70
  -6   2  -3    4.60    0.60
  -6   2  -3    4.30    0.80
   6  -2   3    4.40    1.10
   6  -2   3    3.70    0.80
  -7   2  -3   96.79    3.70
  -7   2  -3  102.59    4.00
   7  -2   3  108.79    4.70
  -8   2  -3    7.60    1.10
   8  -2   3    7.30    1.70
  -9   2  -3    0.50    0.80
   9  -2   3    3.90    1.50
  10  -2   3    4.20    1.80
 -12  -1   3    0.10    1.10
  11   1  -3   38.60    3.10
 -11  -1   3   30.10    2.20
  10   1  -3    4.90    1.20
  10   1  -3    2.90    1.30
 -10  -1   3    1.70    0.80
   9   1  -3    2.50    1.10
   9   1  -3    2.00    0.90
  -9  -1   3    1.00    0.70
  -9  -1   3   -0.20    0.70
   8   1  -3   80.39    3.40
   8   1  -3   81.19    3.70
  -8  -1   3   74.79    3.20
  -8  -1   3   77.89    3.20
   7   1  -3   20.70    1.70
   7   1  -3   22.00    1.60
  -7  -1   3   22.80    1.40
  -7  -1   3   21.80    1.30
   6   1  -3   38.70    2.00
   6   1  -3   39.00    1.90
  -6  -1   3   39.50    1.80
  -6  -1   3   35.60    1.70
   5   1  -3   24.70    1.40
   5   1  -3   25.20    1.40
   5   1  -3   24.40    1.20
  -5  -1   3   25.80    1.30
  -5  -1   3   25.50    1.20
   4   1  -3  109.29    3.70
   4   1  -3  106.69    3.80
   4   1  -3  110.09    3.90
  -4  -1   3  109.39    3.70
  -4  -1   3  109.99    3.70
   3   1  -3  533.45   17.10
   3   1  -3  560.74   17.10
   3   1  -3  545.85   17.10
  -3  -1   3  546.25   17.10
  -3  -1   3  530.85   17.10
   2   1  -3  243.78    7.70
   2   1  -3  241.88    7.80
   2   1  -3  242.28    7.70
  -2  -1   3  239.48    7.70
  -2  -1   3  241.98    7.70
   1   1  -3 2076.79   63.49
   1   1  -3 2036.50   63.79
   1   1  -3 1984.50   63.69
  -1  -1   3 1992.60   63.59
  -1  -1   3 2155.58   63.69
   0   1  -3 3377.16  102.69
   0   1  -3 3327.27  102.89
   0  -1   3 3382.86  102.39
   0  -1   3 3104.39  102.99
  -1   1  -3  472.75   14.60
  -1   1  -3  459.25   14.60
  -1   1  -3  474.55   14.50
   1  -1   3  472.75   14.50
   1  -1   3  442.36   14.80
  -2   1  -3  153.58    5.10
  -2   1  -3  157.68    4.90
  -2   1  -3  151.78    5.10
   2  -1   3  151.18    5.40
  -3   1  -3   49.70    2.00
  -3   1  -3   48.10    1.90
  -3   1  -3   47.50    1.70
   3  -1   3   44.30    2.30
  -4   1  -3    7.20    0.80
  -4   1  -3    6.50    0.70
  -4   1  -3    6.80    0.50
   4  -1   3    7.00    1.00
  -5   1  -3    7.10    0.80
  -5   1  -3    7.60    0.60
  -5   1  -3    8.80    0.80
   5  -1   3   10.10    1.40
  -6   1  -3   12.30    0.90
  -6   1  -3   12.40    1.10
  -6   1  -3   13.90    1.20
   6  -1   3   16.70    1.80
   6  -1   3   15.80    1.30
  -7   1  -3  115.19    5.00
  -7   1  -3  114.29    4.30
   7  -1   3  109.39    4.60
   7  -1   3  108.19    5.00
  -8   1  -3  174.98    6.30
   8  -1   3  165.58    7.00
  -9   1  -3    5.50    1.10
   9  -1   3    4.20    1.60
 -10   1  -3    1.70    1.10
  10  -1   3   -1.50    1.60
  12   0  -3    0.50    1.40
 -12   0   3    1.90    1.10
  11   0  -3   -0.40    1.30
 -11   0   3    0.10    0.80
  10   0  -3    0.80    1.20
 -10   0   3   -0.40    0.60
   9   0  -3   50.39    3.10
   9   0  -3   50.69    2.60
  -9   0   3   49.80    2.40
   8   0  -3  129.89    5.20
   8   0  -3  125.39    4.80
  -8   0   3  127.89    4.60
  -8   0   3  132.39    4.70
   7   0  -3   48.80    2.40
   7   0  -3   61.39    2.90
  -7   0   3   59.59    2.40
  -7   0   3   60.99    2.40
   6   0  -3  294.47    9.50
   6   0  -3  241.78    9.60
  -6   0   3  306.97    9.40
  -6   0   3  310.27    9.40
   5   0  -3  101.99    4.20
   5   0  -3  110.29    4.10
   5   0  -3  123.69    3.90
  -5   0   3  116.59    3.90
  -5   0   3  126.69    4.00
   4   0  -3   88.99    3.70
   4   0  -3  110.89    3.50
   4   0  -3  100.69    3.60
  -4   0   3  112.29    3.50
  -4   0   3  105.29    3.50
   3   0  -3  122.49    4.30
   3   0  -3  128.59    4.20
   3   0  -3  117.79    4.40
  -3   0   3  144.79    4.30
  -3   0   3  137.69    4.30
   2   0  -3  218.08    7.00
   2   0  -3  213.98    7.10
   2   0  -3  203.68    6.90
  -2   0   3  236.18    6.90
   1   0  -3  288.47    9.80
   1   0  -3  307.37    9.70
   1   0  -3  293.77    9.90
  -1   0   3  329.07    9.70
  -1   0   3  329.47    9.80
   0   0  -3 9688.03  291.17
   0   0  -3 8761.12  290.87
   0   0  -3 9671.03  290.67
   0   0   3 9999.00  291.07
   0   0   3 8729.23  289.97
  -1   0  -3   50.39    1.60
  -1   0  -3   48.20    1.80
  -1   0  -3   46.50    1.90
   1   0   3   50.79    2.00
  -2   0  -3    2.20    0.40
  -2   0  -3    2.30    0.40
  -2   0  -3    2.60    0.20
   2   0   3    1.80    0.60
  -3   0  -3  228.38    7.80
  -3   0  -3  252.77    7.50
  -3   0  -3  234.98    7.80
   3   0   3  230.28    8.10
  -4   0  -3  110.29    4.00
  -4   0  -3  114.89    3.70
  -4   0  -3  105.99    4.10
   4   0   3  116.59    4.40
  -5   0  -3   34.20    1.90
  -5   0  -3   36.50    1.70
  -5   0  -3   34.70    1.40
   5   0   3   33.40    2.20
  -6   0  -3   21.30    1.50
  -6   0  -3   20.40    1.60
   6   0   3   19.40    1.70
   6   0   3   16.20    1.80
  -7   0  -3  130.09    5.20
  -7   0  -3  136.29    5.10
   7   0   3  130.39    5.20
   7   0   3  136.99    5.80
  -8   0  -3   13.50    1.40
   8   0   3   13.70    2.00
  -9   0  -3    1.00    1.00
   9   0   3    1.60    1.50
 -10   0  -3    1.60    1.20
  10   0   3    5.50    1.90
  12  -1  -3   -1.40    1.30
 -12   1   3   -0.10    0.90
  11  -1  -3    3.10    1.50
 -11   1   3    3.10    0.90
  10  -1  -3   44.80    3.10
 -10   1   3   40.40    2.20
   9  -1  -3    5.00    1.40
  -9   1   3    3.10    0.80
   8  -1  -3  143.19    5.10
   8  -1  -3  140.99    5.60
  -8   1   3  133.49    4.90
   7  -1  -3   53.79    2.30
   7  -1  -3   57.09    2.80
  -7   1   3   55.79    2.20
  -7   1   3   51.69    2.20
   6  -1  -3   10.80    1.20
   6  -1  -3   10.70    1.00
  -6   1   3   10.30    0.80
  -6   1   3   10.90    0.80
   5  -1  -3    2.20    0.50
   5  -1  -3    3.40    0.40
   5  -1  -3    2.30    0.60
  -5   1   3    2.40    0.40
  -5   1   3    2.70    0.40
   4  -1  -3   10.10    1.00
   4  -1  -3    9.50    0.60
   4  -1  -3    9.40    0.70
  -4   1   3    9.90    0.60
  -4   1   3    9.40    0.70
   3  -1  -3   15.50    0.80
   3  -1  -3   15.90    1.00
   3  -1  -3   15.90    0.70
  -3   1   3   15.00    0.70
   2  -1  -3   89.19    3.10
   2  -1  -3   86.49    3.00
   2  -1  -3   84.89    2.80
  -2   1   3   84.69    2.80
   1  -1  -3  757.72   22.90
   1  -1  -3  738.83   23.10
   1  -1  -3  741.63   23.00
  -1   1   3  716.53   22.80
  -1   1   3  721.13   23.10
   0  -1  -3  522.15   16.50
   0  -1  -3  530.45   16.70
   0  -1  -3  542.05   16.70
   0   1   3  515.25   16.70
  -1  -1  -3  242.18    8.00
  -1  -1  -3  249.08    8.00
  -1  -1  -3  249.18    7.90
   1   1   3  240.08    8.00
  -2  -1  -3  138.39    4.70
  -2  -1  -3  137.59    4.40
  -2  -1  -3  143.69    4.80
   2   1   3  134.99    4.90
  -3  -1  -3  208.78    6.60
  -3  -1  -3  210.68    7.10
  -3  -1  -3  207.88    6.90
   3   1   3  201.58    7.20
  -4  -1  -3   85.19    3.40
  -4  -1  -3   82.79    2.90
  -4  -1  -3   84.69    3.20
   4   1   3   87.59    3.70
  -5  -1  -3   73.29    3.00
  -5  -1  -3   72.99    3.20
   5   1   3   82.39    3.70
  -6  -1  -3    3.00    0.80
  -6  -1  -3    2.10    0.80
   6   1   3    2.50    0.90
   6   1   3    4.50    1.20
  -7  -1  -3   12.30    1.30
  -7  -1  -3   13.50    1.60
   7   1   3   13.50    1.50
   7   1   3   16.80    2.10
  -8  -1  -3    0.00    0.90
  -8  -1  -3    0.90    0.90
   8   1   3    1.00    1.10
   8   1   3    0.90    1.40
  -9  -1  -3   68.79    3.50
   9   1   3   67.79    4.20
 -10  -1  -3    1.20    1.10
  10   1   3    2.50    1.70
  12  -2  -3    1.10    1.60
 -12   2   3    3.60    1.10
  11  -2  -3    0.60    1.30
 -11   2   3    2.90    0.90
  10  -2  -3   12.60    2.00
 -10   2   3    9.80    1.20
   9  -2  -3    6.40    1.50
  -9   2   3    6.10    0.90
   8  -2  -3    4.40    1.30
  -8   2   3    8.40    0.90
   7  -2  -3   22.60    2.00
   7  -2  -3   25.20    1.50
  -7   2   3   24.80    1.40
   6  -2  -3    5.40    0.60
   6  -2  -3    4.30    0.70
   6  -2  -3    5.60    1.00
  -6   2   3    4.00    0.50
  -6   2   3    4.60    0.60
   5  -2  -3  594.74   19.10
   5  -2  -3  596.34   18.40
   5  -2  -3  582.04   18.60
  -5   2   3  582.44   18.60
  -5   2   3  595.54   18.40
   4  -2  -3    3.00    0.50
   4  -2  -3    1.60    0.70
  -4   2   3    2.40    0.40
   3  -2  -3  127.59    4.50
   3  -2  -3  123.99    4.20
  -3   2   3  125.59    4.10
   2  -2  -3    7.20    0.80
   2  -2  -3    6.60    0.40
   2  -2  -3    6.80    0.60
  -2   2   3    6.90    0.50
   1  -2  -3   59.09    2.00
   1  -2  -3   59.89    2.40
   1  -2  -3   59.49    2.20
  -1   2   3   56.89    1.90
  -1   2   3   58.79    2.30
   0  -2  -3    3.30    0.60
   0  -2  -3    3.20    0.40
   0  -2  -3    1.90    0.40
   0   2   3    3.20    0.60
   0   2   3    3.20    0.20
  -1  -2  -3   89.19    3.10
  -1  -2  -3   89.99    3.30
  -1  -2  -3   89.49    3.30
   1   2   3   89.19    3.30
  -2  -2  -3   21.60    1.10
  -2  -2  -3   21.30    0.80
  -2  -2  -3   21.60    1.30
   2   2   3   21.60    1.60
  -3  -2  -3    0.00    0.40
  -3  -2  -3   -0.20    0.40
  -3  -2  -3    0.90    0.20
   3   2   3    2.10    0.80
  -4  -2  -3    7.00    0.80
  -4  -2  -3    8.90    1.00
   4   2   3    9.30    1.30
  -5  -2  -3    2.10    0.70
  -5  -2  -3   -0.80    0.60
   5   2   3    0.20    0.90
  -6  -2  -3    0.30    0.70
  -6  -2  -3    0.40    0.80
   6   2   3    1.70    1.20
   6   2   3    0.20    0.90
  -7  -2  -3    3.40    1.00
  -7  -2  -3    6.20    1.20
   7   2   3    5.10    1.50
   7   2   3    6.30    1.30
  -8  -2  -3   58.39    3.10
  -8  -2  -3   58.19    3.40
   8   2   3   58.19    3.30
   8   2   3   58.29    3.90
  -9  -2  -3   19.40    2.00
  -9  -2  -3   21.80    2.30
   9   2   3   19.00    2.60
   9   2   3   17.50    2.00
 -10  -2  -3    2.90    1.20
  12  -3  -3    1.90    1.60
 -12   3   3    0.80    0.90
  11  -3  -3    1.50    1.50
 -11   3   3    2.70    0.90
   9  -3  -3   15.10    2.00
  -9   3   3   18.00    1.50
   8  -3  -3  265.37    9.80
  -8   3   3  275.87    9.10
   7  -3  -3    2.90    1.00
   6  -3  -3   12.10    0.90
   6  -3  -3   13.50    1.40
  -6   3   3   12.40    1.00
   5  -3  -3  192.68    6.30
   5  -3  -3  197.48    6.90
  -5   3   3  188.28    6.40
   3  -3  -3  301.57    9.70
   3  -3  -3  287.47   10.10
  -3   3   3  315.37    9.60
   2  -3  -3  146.19    4.70
   2  -3  -3  146.99    5.30
   2  -3  -3  147.29    5.00
  -2   3   3  150.98    4.80
   1  -3  -3  169.88    5.50
   1  -3  -3  172.48    5.70
   1  -3  -3  165.38    5.90
  -1   3   3  163.98    5.80
  -1   3   3  172.98    5.40
   0  -3  -3    4.40    0.70
   0   3   3    5.20    0.80
  -1  -3  -3  453.45   14.10
  -1  -3  -3  433.36   14.30
  -1  -3  -3  449.86   14.30
  -1  -3  -3  441.96   13.80
   1   3   3  445.06   13.80
   1   3   3  434.06   14.30
  -2  -3  -3    0.80    0.40
  -2  -3  -3    0.40    0.50
  -2  -3  -3    0.60    0.20
  -2  -3  -3    0.60    0.50
   2   3   3    0.90    0.60
  -4  -3  -3  202.68    7.00
  -4  -3  -3  185.58    6.70
   4   3   3  199.28    7.20
  -5  -3  -3    2.70    0.70
  -5  -3  -3    2.40    0.80
   5   3   3    2.20    1.10
   5   3   3    1.60    1.00
  -6  -3  -3  112.29    4.50
  -6  -3  -3  123.69    4.90
   6   3   3  109.99    4.70
   6   3   3  112.89    5.10
  -7  -3  -3   31.50    2.50
  -7  -3  -3   27.60    2.10
   7   3   3   31.80    2.90
   7   3   3   34.20    2.50
  -8  -3  -3   12.60    1.60
  -8  -3  -3    8.90    1.60
   8   3   3   11.30    2.00
   8   3   3   10.20    1.60
  -9  -3  -3    3.70    1.30
  -9  -3  -3    7.20    1.60
   9   3   3    0.60    1.70
   9   3   3    7.20    1.60
  12  -4  -3   12.80    2.30
 -12   4   3   10.90    1.50
  11  -4  -3    0.00    1.40
 -11   4   3   -0.10    0.80
  10  -4  -3   13.60    2.10
 -10   4   3   16.60    1.50
   9  -4  -3    7.20    1.60
  -9   4   3    4.80    0.90
   8  -4  -3   -1.00    1.00
  -8   4   3    0.60    0.60
   7  -4  -3   24.20    2.10
  -7   4   3   21.90    1.40
   6  -4  -3    5.60    1.20
   6  -4  -3    7.10    0.80
  -6   4   3    6.60    0.70
   5  -4  -3    0.70    0.70
   5  -4  -3    2.90    0.50
  -5   4   3    2.10    0.50
   4  -4  -3  896.91   28.90
   4  -4  -3  902.71   28.30
  -4   4   3  913.61   28.30
   3  -4  -3   73.09    2.70
   3  -4  -3   73.49    3.10
  -3   4   3   72.59    2.60
   2  -4  -3    0.40    0.60
   2  -4  -3    0.30    0.20
   2  -4  -3    0.10    0.30
  -2   4   3    0.00    0.30
   1  -4  -3   37.40    1.50
   1  -4  -3   37.10    1.90
   1  -4  -3   38.60    1.70
  -1   4   3   38.10    1.40
  -1   4   3   37.20    1.90
   0  -4  -3    3.40    0.60
   0  -4  -3    3.80    0.70
   0  -4  -3    3.40    0.50
   0  -4  -3    4.00    0.40
   0   4   3    4.00    0.40
  -1  -4  -3  155.48    5.60
  -1  -4  -3  156.38    5.00
  -1  -4  -3  153.68    5.50
  -1  -4  -3  158.98    5.30
   1   4   3  162.68    5.00
   1   4   3  151.38    5.60
  -2  -4  -3   34.20    1.60
  -2  -4  -3   33.30    1.80
  -2  -4  -3   33.50    1.90
   2   4   3   35.90    1.90
  -3  -4  -3    5.20    0.70
  -3  -4  -3    4.70    0.90
   3   4   3    7.20    1.20
  -4  -4  -3    8.50    1.20
  -4  -4  -3    9.40    1.00
   4   4   3   10.30    1.40
  -5  -4  -3    2.10    0.70
  -5  -4  -3    0.40    0.80
   5   4   3    0.80    1.00
   5   4   3    0.50    1.10
  -6  -4  -3   16.60    1.60
  -6  -4  -3   20.40    1.90
   6   4   3   19.20    2.20
   6   4   3   22.20    2.00
  -7  -4  -3   14.10    1.80
  -7  -4  -3   12.10    1.50
   7   4   3   13.90    2.10
   7   4   3   14.30    1.80
  -8  -4  -3   35.50    2.50
  -8  -4  -3   33.20    2.90
   8   4   3   35.80    2.90
   8   4   3   34.80    3.30
  -9  -4  -3   -1.20    1.20
  -9  -4  -3    0.80    1.10
   9   4   3    2.60    1.50
   9   4   3    1.70    1.70
 -12   5   3    9.70    1.60
  11  -5  -3    3.30    1.70
 -11   5   3    2.00    1.00
  10  -5  -3   21.60    2.60
 -10   5   3   25.00    1.90
   9  -5  -3  186.18    7.60
  -9   5   3  182.98    6.60
   8  -5  -3   22.60    2.30
  -8   5   3   23.30    1.60
   7  -5  -3   72.99    3.70
  -7   5   3   72.09    2.90
   6  -5  -3   14.30    1.60
  -6   5   3   14.50    1.10
   5  -5  -3    2.50    0.50
   5  -5  -3    1.60    0.90
  -5   5   3    2.80    0.60
   4  -5  -3  268.17    9.40
   4  -5  -3  272.47    8.70
  -4   5   3  264.37    8.70
   3  -5  -3  283.37    8.90
   3  -5  -3  265.97    9.40
  -3   5   3  271.97    8.80
   2  -5  -3    8.90    1.10
   2  -5  -3    6.90    0.70
   2  -5  -3    7.00    0.60
  -2   5   3    7.20    0.60
   1  -5  -3   14.00    0.90
   1  -5  -3   16.70    1.40
   1  -5  -3   14.20    1.00
   1  -5  -3   15.20    0.80
  -1   5   3   15.80    1.40
  -1   5   3   15.60    0.80
   0  -5  -3   88.59    3.20
   0  -5  -3   87.69    3.40
   0  -5  -3   87.79    3.60
   0  -5  -3   88.89    3.00
   0   5   3   84.59    3.00
   0   5   3   83.99    3.50
  -1  -5  -3   89.29    3.40
  -1  -5  -3   90.59    3.10
  -1  -5  -3   90.89    3.70
  -1  -5  -3   92.49    3.60
   1   5   3   91.69    3.10
   1   5   3   89.69    3.60
  -2  -5  -3   66.59    2.90
  -2  -5  -3   61.39    2.80
  -2  -5  -3   60.99    2.60
   2   5   3   64.69    2.90
  -3  -5  -3    9.60    1.20
  -3  -5  -3   10.70    1.10
   3   5   3    9.90    1.30
  -4  -5  -3    5.90    1.00
  -4  -5  -3    4.80    1.10
   4   5   3    5.80    1.30
  -5  -5  -3    4.80    1.00
  -5  -5  -3    4.90    1.10
   5   5   3    6.90    1.30
   5   5   3    7.00    1.50
  -6  -5  -3    8.80    1.30
  -6  -5  -3    8.40    1.50
   6   5   3    8.90    1.80
   6   5   3   11.50    1.60
  -7  -5  -3    2.80    1.30
  -7  -5  -3    5.30    1.20
   7   5   3    3.50    1.60
   7   5   3    3.60    1.30
  -8  -5  -3    0.20    1.20
  -8  -5  -3    0.20    1.00
   8   5   3    1.70    1.60
   8   5   3    0.10    1.30
  11  -6  -3   10.40    2.20
 -11   6   3    8.50    1.30
  10  -6  -3   18.70    2.50
 -10   6   3   17.50    1.60
   9  -6  -3   -0.70    1.20
  -9   6   3   -0.70    0.70
   8  -6  -3   20.10    2.30
  -8   6   3   19.60    1.60
   7  -6  -3   64.89    3.60
  -7   6   3   63.19    2.70
  -6   6   3   40.00    1.90
   5  -6  -3   74.89    3.60
  -5   6   3   70.59    2.80
   4  -6  -3    4.30    0.60
   4  -6  -3    4.00    1.00
  -4   6   3    3.70    0.60
   3  -6  -3  399.86   12.90
   3  -6  -3  398.36   13.50
  -3   6   3  400.86   12.80
   2  -6  -3  198.48    6.60
   2  -6  -3  206.28    6.90
   2  -6  -3  200.98    7.30
  -2   6   3  200.78    6.60
   1  -6  -3  126.89    4.30
   1  -6  -3  124.49    4.90
   1  -6  -3  130.29    4.60
   1  -6  -3  124.19    4.40
  -1   6   3  124.29    4.80
  -1   6   3  127.49    4.30
   0  -6  -3   58.29    2.20
   0  -6  -3   59.89    2.60
   0  -6  -3   55.29    2.80
   0  -6  -3   58.19    2.30
   0   6   3   55.69    2.10
   0   6   3   53.99    2.70
  -1  -6  -3    1.60    0.50
  -1  -6  -3    1.20    0.80
  -1  -6  -3    1.20    0.60
   1   6   3    1.20    0.70
  -2  -6  -3   14.60    1.30
  -2  -6  -3   14.30    1.50
  -2  -6  -3   15.90    1.50
   2   6   3   15.10    1.40
  -3  -6  -3   52.49    2.50
  -3  -6  -3   55.49    2.80
   3   6   3   51.49    2.80
  -4  -6  -3   23.00    1.80
  -4  -6  -3   27.30    2.10
   4   6   3   26.00    2.10
   4   6   3   26.50    2.30
  -5  -6  -3    6.60    1.30
   5   6   3    6.10    1.30
   5   6   3    6.10    1.50
  -6  -6  -3   16.10    1.90
  -6  -6  -3   16.10    1.70
   6   6   3   16.60    1.90
   6   6   3   15.00    2.10
  -7  -6  -3    6.40    1.30
  -7  -6  -3    2.30    1.30
   7   6   3    3.40    1.40
   7   6   3    4.30    1.70
  -8  -6  -3   -0.60    1.00
  -8  -6  -3   -0.20    1.20
   8   6   3    0.90    1.70
   8   6   3    0.40    1.30
  11  -7  -3   -0.20    1.60
 -11   7   3    1.50    1.00
  10  -7  -3    0.50    1.40
 -10   7   3   -0.50    0.80
   9  -7  -3    6.00    1.60
  -9   7   3    2.70    0.90
   8  -7  -3   10.70    1.90
  -8   7   3   12.00    1.20
   7  -7  -3   -0.10    1.10
  -7   7   3    0.50    0.70
   6  -7  -3   76.29    3.90
  -6   7   3   74.49    3.00
   5  -7  -3  157.38    6.40
  -5   7   3  161.18    5.50
   4  -7  -3   78.39    3.80
  -4   7   3   81.49    3.10
   3  -7  -3   96.39    4.30
   3  -7  -3  100.69    3.70
  -3   7   3  100.79    3.60
   2  -7  -3    7.60    0.90
   2  -7  -3    5.10    1.10
  -2   7   3    4.90    0.60
   1  -7  -3   51.59    2.20
   1  -7  -3   57.09    2.90
   1  -7  -3   53.29    2.50
   1  -7  -3   55.69    2.20
  -1   7   3   53.49    2.80
  -1   7   3   56.59    2.20
   0  -7  -3   19.00    1.80
   0  -7  -3   19.20    1.50
   0  -7  -3   19.30    1.30
   0   7   3   19.00    1.70
  -1  -7  -3   15.20    1.50
  -1  -7  -3   16.40    1.30
  -1  -7  -3   16.80    1.50
   1   7   3   16.20    1.50
  -2  -7  -3   19.50    1.90
  -2  -7  -3   23.80    1.90
  -2  -7  -3   22.60    1.60
   2   7   3   22.30    2.00
  -3  -7  -3    8.30    1.40
  -3  -7  -3    7.30    1.30
  -3  -7  -3    8.00    1.10
   3   7   3   10.10    1.50
  -4  -7  -3   30.90    2.20
  -4  -7  -3   29.60    2.40
   4   7   3   31.20    2.60
   4   7   3   29.80    2.40
  -5  -7  -3    0.50    0.90
  -5  -7  -3    1.80    1.10
   5   7   3    1.10    1.20
   5   7   3   -2.60    0.90
  -6  -7  -3    4.10    1.20
  -6  -7  -3    3.40    1.40
   6   7   3    5.60    1.50
   6   7   3    4.30    1.60
  -7  -7  -3   23.70    2.20
  -7  -7  -3   21.10    2.40
   7   7   3   22.20    2.70
   7   7   3   22.30    2.50
  10  -8  -3    1.50    1.60
 -10   8   3    1.50    1.00
   9  -8  -3    2.00    1.50
  -9   8   3    1.40    0.90
   8  -8  -3    7.90    1.80
  -8   8   3    8.00    1.10
   7  -8  -3   26.60    2.60
  -7   8   3   27.20    1.70
   6  -8  -3    0.00    1.10
  -6   8   3    1.40    0.70
   5  -8  -3   70.09    3.70
  -5   8   3   69.99    2.90
   4  -8  -3   86.09    4.20
  -4   8   3   86.49    3.30
   3  -8  -3   18.10    1.90
  -3   8   3   17.80    1.20
   2  -8  -3   20.70    2.00
   2  -8  -3   20.70    1.50
  -2   8   3   19.40    1.20
   1  -8  -3   19.60    1.30
   1  -8  -3   21.00    2.00
   1  -8  -3   17.40    1.50
  -1   8   3   20.50    1.90
  -1   8   3   19.10    1.20
   0  -8  -3  119.09    5.00
   0  -8  -3  120.89    4.70
   0  -8  -3  113.39    4.40
   0   8   3  121.49    4.90
  -1  -8  -3  132.39    5.30
  -1  -8  -3  135.79    5.50
  -1  -8  -3  132.49    5.00
   1   8   3  135.49    5.40
  -2  -8  -3  102.49    4.40
  -2  -8  -3  102.29    4.40
  -2  -8  -3  100.29    4.10
   2   8   3   96.09    4.40
  -3  -8  -3    1.50    1.10
  -3  -8  -3    1.40    1.00
  -3  -8  -3    0.70    0.80
   3   8   3    1.20    1.10
   3   8   3    0.90    1.10
  -4  -8  -3   20.80    2.10
  -4  -8  -3   26.40    2.10
   4   8   3   26.50    2.40
   4   8   3   26.60    2.40
  -5  -8  -3   26.30    2.20
  -5  -8  -3   24.20    2.40
   5   8   3   29.70    2.60
   5   8   3   27.60    2.60
  -6  -8  -3    5.20    1.40
  -6  -8  -3    5.00    1.60
   6   8   3    9.20    2.00
   6   8   3    3.20    1.40
  10  -9  -3    1.50    1.70
 -10   9   3    3.10    1.10
   9  -9  -3    0.30    1.40
  -9   9   3    2.60    1.00
   8  -9  -3   15.70    2.30
  -8   9   3   15.00    1.40
   7  -9  -3    3.70    1.40
  -7   9   3    4.90    0.90
   6  -9  -3    4.60    1.50
  -6   9   3    5.80    0.90
   5  -9  -3   13.20    1.80
  -5   9   3   14.00    1.20
   4  -9  -3   51.99    3.30
  -4   9   3   50.79    2.30
   3  -9  -3  167.18    6.70
  -3   9   3  162.68    5.70
   2  -9  -3  211.58    7.40
   2  -9  -3  210.78    8.00
  -2   9   3  210.28    7.10
  -2   9   3  208.58    7.80
   1  -9  -3   32.60    2.00
   1  -9  -3   31.40    2.50
  -1   9   3   30.40    2.50
   0  -9  -3  285.37   10.00
   0  -9  -3  265.77    9.60
   0   9   3  273.57    9.80
  -1  -9  -3   56.19    3.00
  -1  -9  -3   52.89    3.20
  -1  -9  -3   57.39    2.70
   1   9   3   53.09    3.10
  -2  -9  -3    1.20    0.80
  -2  -9  -3    1.10    0.90
  -2  -9  -3    0.10    1.10
   2   9   3   -0.30    1.00
   2   9   3    0.60    1.00
  -3  -9  -3    8.30    1.40
  -3  -9  -3    5.60    1.10
  -3  -9  -3    5.60    1.40
   3   9   3    5.30    1.40
   3   9   3    7.30    1.40
  -4  -9  -3    2.50    1.00
  -4  -9  -3    1.50    1.10
   4   9   3    3.20    1.30
   4   9   3    1.90    1.40
  -5  -9  -3   -0.20    1.00
  -5  -9  -3    3.30    1.40
   5   9   3   -0.30    1.30
   5   9   3   -1.20    1.00
  -6  -9  -3    3.30    1.30
  -6  -9  -3    1.90    1.50
   6   9   3    2.70    1.80
   6   9   3    3.50    1.80
   9 -10  -3   -0.60    1.60
  -9  10   3    0.20    0.90
   8 -10  -3    1.60    1.50
  -8  10   3    1.10    0.90
   7 -10  -3    5.90    1.70
  -7  10   3    4.20    1.00
   6 -10  -3    2.00    1.30
  -6  10   3    0.70    0.70
   5 -10  -3    0.60    1.20
  -5  10   3   -1.70    0.60
   4 -10  -3   28.40    2.70
  -4  10   3   28.80    1.70
   3 -10  -3   43.20    3.00
  -3  10   3   41.70    2.10
   2 -10  -3   37.80    2.80
  -2  10   3   41.70    2.80
   1 -10  -3    2.00    1.20
   1 -10  -3    1.60    0.80
  -1  10   3    3.20    1.30
   0 -10  -3    0.60    1.10
   0 -10  -3    0.80    0.80
   0  10   3    1.20    1.10
  -1 -10  -3    4.30    1.10
  -1 -10  -3    6.70    1.40
   1  10   3    5.60    1.30
   1  10   3    4.70    1.30
  -2 -10  -3   37.90    2.80
  -2 -10  -3   34.50    2.60
  -2 -10  -3   36.30    2.40
   2  10   3   40.00    2.80
   2  10   3   36.60    2.60
  -3 -10  -3   16.60    1.80
  -3 -10  -3   19.90    2.20
  -3 -10  -3   22.50    2.30
   3  10   3   18.00    2.00
   3  10   3   17.00    2.10
  -4 -10  -3    0.00    1.10
  -4 -10  -3    0.20    1.00
   4  10   3   -0.30    1.30
   4  10   3   -0.80    1.00
  -5 -10  -3   11.70    2.00
  -5 -10  -3    8.20    1.50
   5  10   3   10.80    2.10
   5  10   3    8.30    1.80
   8 -11  -3    0.50    1.50
  -8  11   3    2.00    0.90
   7 -11  -3   -0.30    1.30
  -7  11   3   -0.20    0.80
   6 -11  -3    0.80    1.40
  -6  11   3    1.20    0.80
   5 -11  -3    1.60    1.40
  -5  11   3    2.40    0.80
   4 -11  -3   -1.00    1.10
  -4  11   3   -0.80    0.70
   3 -11  -3    4.00    1.50
  -3  11   3    5.90    1.50
   2 -11  -3    6.70    1.50
  -2  11   3    6.70    1.50
   1 -11  -3    4.10    1.40
  -1  11   3    2.80    1.40
   0 -11  -3    4.00    1.20
   0 -11  -3    2.60    1.30
   0  11   3    5.30    1.30
   0  11   3    3.20    1.30
  -1 -11  -3   -0.60    1.10
  -1 -11  -3    0.20    0.90
   1  11   3    0.60    1.20
   1  11   3    0.80    1.10
  -2 -11  -3   -1.00    1.10
  -2 -11  -3    1.90    1.10
   2  11   3   -0.10    1.10
   2  11   3    1.10    1.10
  -3 -11  -3    0.60    1.10
  -3 -11  -3    1.00    1.00
  -3 -11  -3    0.10    1.30
   3  11   3    0.60    1.30
   3  11   3    2.20    1.30
  -4 -11  -3   -0.10    1.00
  -4 -11  -3    4.20    1.50
   7 -12  -3   -1.70    1.30
  -7  12   3   -1.50    0.80
   6 -12  -3    2.00    1.60
  -6  12   3    1.80    1.00
   5 -12  -3    4.50    1.70
  -5  12   3    4.80    1.00
   4 -12  -3    4.10    1.60
   3 -12  -3   10.90    1.90
  -3  12   3   15.80    2.10
   2 -12  -3   37.10    3.20
  -2  12   3   39.10    3.10
   1 -12  -3    6.40    1.70
  -1  12   3    7.60    1.70
   0 -12  -3   -0.20    1.20
   0  12   3    0.70    1.30
  -1 -12  -3    1.40    1.10
  -1 -12  -3   -1.00    1.30
   1  12   3    0.70    1.10
   1  12   3   -1.10    1.20
  -2 -12  -3    2.50    1.50
  -2 -12  -3   -0.40    1.10
   2  12   3    0.40    1.30
   2  12   3   -0.10    1.10
   4 -13  -3    1.10    1.50
  -4  13   3    2.10    1.50
   3 -13  -3   -1.20    1.30
  -3  13   3    1.00    1.40
   2 -13  -3    4.60    1.70
  -2  13   3    5.30    1.80
   1 -13  -3   26.70    2.80
  -1  13   3   28.00    2.70
   1  15  -4    0.70    1.00
  -1 -15   4   -0.30    1.00
   0  15  -4    0.50    0.90
   0 -15   4    0.20    1.00
  -1  15  -4    0.30    1.00
   1 -15   4    0.30    1.00
  -2  15  -4    0.40    1.00
   2 -15   4   -0.40    1.00
   4  14  -4    7.20    1.60
  -4 -14   4    6.00    1.50
   3  14  -4   -1.50    1.00
   3  14  -4    1.50    1.10
  -3 -14   4   -0.10    0.90
  -3 -14   4    0.60    1.00
   2  14  -4    2.50    1.10
   2  14  -4    2.20    1.10
  -2 -14   4    4.30    1.20
  -2 -14   4    4.00    1.20
   1  14  -4   24.30    2.10
  -1 -14   4   28.00    2.20
   0  14  -4    9.60    1.40
   0 -14   4    7.60    1.30
  -1  14  -4    7.00    1.30
   1 -14   4    6.80    1.40
  -2  14  -4   11.70    1.50
   2 -14   4   11.00    1.50
  -3  14  -4   10.10    1.40
   3 -14   4    9.10    1.50
  -4  14  -4    6.30    1.30
   4 -14   4    5.10    1.30
  -5  14  -4    0.90    1.40
   5  13  -4   -0.30    1.10
   5  13  -4   -0.30    1.10
  -5 -13   4   -0.20    1.10
  -5 -13   4   -0.20    1.10
   4  13  -4    1.70    1.10
  -4 -13   4    1.10    0.90
  -4 -13   4   -1.00    0.90
  -4 -13   4   -0.80    1.00
   3  13  -4    2.20    1.10
   3  13  -4    1.10    1.00
  -3 -13   4    1.60    0.90
  -3 -13   4    2.20    1.10
   2  13  -4    1.90    0.90
   2  13  -4    0.70    0.90
  -2 -13   4    0.80    0.90
  -2 -13   4    1.80    0.90
   1  13  -4   20.20    1.70
   1  13  -4   15.40    1.60
  -1 -13   4   16.50    1.80
  -1 -13   4   21.10    1.80
   0  13  -4    6.70    1.20
   0 -13   4    5.50    1.20
  -1  13  -4   -1.40    0.80
   1 -13   4   -1.00    0.80
  -2  13  -4    3.10    1.00
   2 -13   4    3.60    1.10
  -3  13  -4   13.70    1.50
   3 -13   4   13.70    1.60
  -4  13  -4    1.90    1.00
   4 -13   4   -0.50    0.90
  -5  13  -4   18.60    1.80
   5 -13   4   17.90    1.80
  -6  13  -4    0.60    1.00
   6 -13   4    0.90    1.90
   7  12  -4    1.80    1.40
  -7 -12   4    3.10    1.50
   6  12  -4    6.20    1.60
   6  12  -4    5.90    1.50
  -6 -12   4    4.90    1.40
  -6 -12   4    3.10    1.30
   5  12  -4    8.70    1.50
   5  12  -4    9.30    1.60
  -5 -12   4    8.70    1.50
  -5 -12   4    7.80    1.40
  -5 -12   4    7.20    1.50
   4  12  -4   12.80    1.60
   4  12  -4   14.60    1.70
  -4 -12   4   14.40    1.70
  -4 -12   4   12.90    1.70
  -4 -12   4   14.00    1.60
   3  12  -4    9.40    1.40
   3  12  -4    8.30    1.40
  -3 -12   4    6.50    1.30
  -3 -12   4    8.20    1.20
  -3 -12   4    7.20    1.20
   2  12  -4    6.20    1.10
   2  12  -4    5.40    1.10
  -2 -12   4    4.80    1.00
  -2 -12   4    6.10    1.10
   1  12  -4    9.80    1.30
   1  12  -4   11.40    1.40
  -1 -12   4    9.20    1.30
  -1 -12   4   10.20    1.30
   0  12  -4    7.00    1.10
   0  12  -4    8.50    1.30
   0 -12   4    9.40    1.30
  -1  12  -4    0.70    0.80
   1 -12   4    1.60    0.90
  -2  12  -4    1.60    0.90
   2 -12   4    0.20    0.80
  -3  12  -4    8.90    1.30
   3 -12   4    9.80    1.30
  -4  12  -4    1.90    0.90
   4 -12   4    2.40    1.00
  -5  12  -4   14.70    1.50
   5 -12   4   16.90    1.60
   5 -12   4   18.00    2.20
  -6  12  -4    1.50    1.00
   6 -12   4    1.90    1.30
  -7  12  -4    5.30    1.30
   7 -12   4    6.20    1.80
   7  11  -4   13.80    2.00
   7  11  -4   14.00    2.00
  -7 -11   4   14.80    2.00
  -7 -11   4   14.80    2.00
   6  11  -4   -0.40    1.10
   6  11  -4    0.90    1.10
  -6 -11   4    1.50    1.10
  -6 -11   4   -0.40    0.80
  -6 -11   4    0.00    1.00
   5  11  -4    0.70    1.00
   5  11  -4    0.10    1.00
  -5 -11   4    0.20    0.90
  -5 -11   4    2.20    0.90
  -5 -11   4    0.70    0.90
   4  11  -4    0.50    0.90
   4  11  -4   -0.50    0.80
  -4 -11   4    0.30    0.90
  -4 -11   4   -0.10    0.80
  -4 -11   4    0.50    0.80
   3  11  -4   93.99    4.10
   3  11  -4   98.59    4.10
  -3 -11   4   91.79    4.10
  -3 -11   4   92.19    4.00
  -3 -11   4   93.69    4.10
   2  11  -4   49.30    2.60
   2  11  -4   43.90    2.50
  -2 -11   4   46.20    2.50
  -2 -11   4   50.19    2.60
  -2 -11   4   43.70    2.50
   1  11  -4   23.90    1.80
   1  11  -4   23.00    1.70
  -1 -11   4   23.30    1.80
  -1 -11   4   23.60    1.80
   0  11  -4  173.68    6.20
   0  11  -4  168.58    6.30
   0 -11   4  171.98    6.40
  -1  11  -4   15.70    1.50
  -1  11  -4   14.40    1.30
   1 -11   4   17.80    1.60
  -2  11  -4  134.59    5.20
   2 -11   4  137.39    5.30
  -3  11  -4   75.99    3.30
   3 -11   4   74.09    3.40
   3 -11   4   71.69    3.60
  -4  11  -4   39.50    2.30
   4 -11   4   40.00    2.40
   4 -11   4   42.20    2.80
  -5  11  -4   -0.70    0.80
   5 -11   4    0.70    1.10
   5 -11   4    0.40    0.80
  -6  11  -4   -0.80    0.80
   6 -11   4    0.80    1.20
  -7  11  -4    4.20    1.10
   7 -11   4    5.50    1.60
  -8  11  -4   24.50    2.00
   8 -11   4   22.70    2.80
   8  10  -4    8.60    1.70
   8  10  -4    8.00    1.70
  -8 -10   4    9.00    1.70
  -8 -10   4    8.30    1.60
   7  10  -4    1.60    1.20
   7  10  -4    2.00    1.20
  -7 -10   4    2.50    0.90
  -7 -10   4    0.80    1.20
  -7 -10   4    0.80    1.10
   6  10  -4    4.30    1.20
   6  10  -4    1.20    1.10
  -6 -10   4    1.70    1.10
  -6 -10   4    4.10    1.20
  -6 -10   4    3.10    0.90
   5  10  -4    3.60    1.10
   5  10  -4    3.40    1.10
  -5 -10   4    4.00    1.10
  -5 -10   4    4.30    1.20
  -5 -10   4    4.20    1.00
   4  10  -4    2.70    1.00
   4  10  -4    4.10    1.10
  -4 -10   4    3.20    0.90
  -4 -10   4    4.20    1.00
  -4 -10   4    3.30    1.00
   3  10  -4   33.20    2.20
   3  10  -4   35.70    2.20
  -3 -10   4   31.20    2.20
  -3 -10   4   34.20    2.10
  -3 -10   4   31.50    2.10
   2  10  -4  195.58    7.00
   2  10  -4  191.78    7.00
  -2 -10   4  199.68    7.00
  -2 -10   4  201.28    7.10
  -2 -10   4  192.98    7.00
   1  10  -4    4.00    0.90
   1  10  -4    5.30    0.90
   1  10  -4    7.10    1.10
  -1 -10   4    6.10    1.00
  -1 -10   4    6.60    1.00
   0  10  -4   67.49    2.90
   0  10  -4   66.59    3.00
   0 -10   4   67.79    3.10
  -1  10  -4   32.70    1.80
  -1  10  -4   30.90    1.90
   1 -10   4   32.10    2.00
  -2  10  -4   25.80    1.50
  -2  10  -4   26.80    1.80
   2 -10   4   25.40    2.00
   2 -10   4   23.40    1.80
  -3  10  -4   24.20    1.70
   3 -10   4   22.60    1.80
   3 -10   4   25.10    2.10
  -4  10  -4   52.69    2.60
   4 -10   4   51.69    3.00
   4 -10   4   51.99    2.70
  -5  10  -4   31.20    2.00
   5 -10   4   27.00    1.90
   5 -10   4   26.80    2.40
  -6  10  -4    4.10    0.90
   6 -10   4    4.40    1.40
  -7  10  -4   23.40    1.90
   7 -10   4   28.80    2.90
  -8  10  -4   46.40    2.60
   8 -10   4   47.50    3.80
   9   9  -4    4.50    1.50
   9   9  -4    5.10    1.50
  -9  -9   4    3.30    1.30
  -9  -9   4    2.50    1.40
   8   9  -4    2.10    1.30
   8   9  -4    4.20    1.30
  -8  -9   4    3.20    1.00
  -8  -9   4    1.40    1.20
  -8  -9   4    2.50    1.30
   7   9  -4   18.00    1.80
   7   9  -4   15.60    1.90
  -7  -9   4   17.00    1.90
  -7  -9   4   15.40    1.50
  -7  -9   4   16.10    1.90
   6   9  -4   -0.20    0.90
   6   9  -4   -0.40    0.90
  -6  -9   4    0.40    0.90
  -6  -9   4    3.50    0.90
  -6  -9   4    2.60    1.00
   5   9  -4   32.80    2.20
   5   9  -4   31.50    2.20
  -5  -9   4   32.50    2.00
  -5  -9   4   29.00    2.20
  -5  -9   4   32.10    2.20
   4   9  -4    1.30    0.90
   4   9  -4    1.00    0.80
  -4  -9   4    1.00    0.80
  -4  -9   4    2.90    0.80
  -4  -9   4    0.70    0.80
   3   9  -4  167.68    6.10
   3   9  -4  168.58    6.10
  -3  -9   4  173.68    6.20
  -3  -9   4  162.58    6.00
  -3  -9   4  161.08    6.10
   2   9  -4    7.40    1.10
   2   9  -4    8.70    1.10
  -2  -9   4    8.70    1.10
  -2  -9   4    7.80    1.10
  -2  -9   4    7.90    1.00
   1   9  -4  120.29    4.40
   1   9  -4  118.79    4.50
  -1  -9   4  119.19    4.50
  -1  -9   4  116.59    4.50
   0   9  -4  158.08    5.70
   0   9  -4  161.88    5.80
   0   9  -4  166.98    5.80
   0  -9   4  163.18    5.90
   0  -9   4  166.38    6.30
  -1   9  -4  556.44   17.60
  -1   9  -4  541.65   17.70
   1  -9   4  549.85   17.80
   1  -9   4  547.25   17.80
  -2   9  -4  522.35   16.40
  -2   9  -4  504.25   16.50
   2  -9   4  510.75   16.60
   2  -9   4  500.45   16.80
  -3   9  -4    5.20    0.70
  -3   9  -4    3.80    0.80
   3  -9   4    6.20    1.10
   3  -9   4    4.80    0.90
  -4   9  -4   16.40    1.40
   4  -9   4   15.40    1.30
   4  -9   4   15.80    1.80
  -5   9  -4    0.00    0.70
   5  -9   4   -0.60    0.70
   5  -9   4    0.00    0.90
  -6   9  -4    0.80    0.70
   6  -9   4   -0.10    1.00
  -7   9  -4   18.20    1.60
   7  -9   4   18.70    2.30
  -8   9  -4    1.60    0.90
   8  -9   4   -0.80    1.30
  -9   9  -4   21.30    1.80
   9  -9   4   21.90    2.90
  10   8  -4    6.50    1.60
  10   8  -4    9.20    1.90
 -10  -8   4    6.30    1.50
   9   8  -4    0.60    1.20
   9   8  -4   -0.10    1.20
  -9  -8   4    0.90    1.10
  -9  -8   4    2.00    1.10
  -9  -8   4    2.70    1.40
   8   8  -4    0.30    1.10
   8   8  -4   -0.40    1.10
  -8  -8   4    1.90    0.90
  -8  -8   4    0.70    1.10
  -8  -8   4    1.50    1.10
   7   8  -4    8.50    1.40
   7   8  -4    9.10    1.40
  -7  -8   4   10.80    1.50
  -7  -8   4    8.30    1.20
  -7  -8   4    7.20    1.40
   6   8  -4   20.00    1.80
   6   8  -4   18.80    1.80
  -6  -8   4   18.00    1.80
  -6  -8   4   17.20    1.50
  -6  -8   4   17.10    1.70
   5   8  -4    2.70    1.00
   5   8  -4    3.20    0.90
  -5  -8   4    3.40    1.00
  -5  -8   4    2.00    0.80
  -5  -8   4    2.30    0.90
   4   8  -4    6.70    1.00
   4   8  -4    6.50    1.10
  -4  -8   4    5.10    0.90
  -4  -8   4    5.60    0.90
  -4  -8   4    7.70    1.10
   3   8  -4   19.50    1.50
   3   8  -4   20.80    1.60
  -3  -8   4   19.20    1.60
  -3  -8   4   20.70    1.60
  -3  -8   4   19.90    1.40
   2   8  -4   24.90    1.60
   2   8  -4   27.10    1.60
  -2  -8   4   26.30    1.60
  -2  -8   4   27.20    1.60
  -2  -8   4   29.40    1.70
   1   8  -4  324.87   10.50
   1   8  -4  324.37   10.40
  -1  -8   4  311.77   10.60
  -1  -8   4  323.67   10.50
  -1  -8   4  302.87   10.60
   0   8  -4  197.48    6.70
   0   8  -4  193.88    6.80
   0   8  -4  198.58    6.60
   0  -8   4  194.08    6.90
   0  -8   4  202.68    6.80
  -1   8  -4   67.49    2.60
  -1   8  -4   63.39    2.70
   1  -8   4   62.09    2.80
   1  -8   4   64.69    2.80
  -2   8  -4   11.20    1.00
  -2   8  -4   11.30    1.00
   2  -8   4   12.60    1.30
   2  -8   4   10.80    1.00
  -3   8  -4    2.30    0.70
  -3   8  -4    1.50    0.60
   3  -8   4    2.70    0.90
   3  -8   4    2.20    0.70
  -4   8  -4   33.30    1.60
  -4   8  -4   36.50    1.90
   4  -8   4   33.20    1.90
   4  -8   4   35.20    2.30
  -5   8  -4   21.00    1.50
   5  -8   4   18.20    2.00
  -6   8  -4   21.00    1.60
   6  -8   4   24.80    2.30
  -7   8  -4    3.00    0.80
   7  -8   4    3.40    1.40
  -8   8  -4    4.60    1.00
   8  -8   4    6.90    1.80
  -9   8  -4    6.80    1.20
   9  -8   4    5.80    1.90
  10   7  -4    2.60    1.40
  10   7  -4    0.90    1.20
 -10  -7   4    3.40    1.30
   9   7  -4   13.60    1.90
   9   7  -4   13.80    1.70
  -9  -7   4   13.50    1.80
  -9  -7   4   13.10    1.50
   8   7  -4    0.30    1.00
   8   7  -4   -0.40    0.90
  -8  -7   4   -0.60    0.70
  -8  -7   4    0.00    0.90
  -8  -7   4   -0.10    0.90
   7   7  -4    7.90    1.30
   7   7  -4    6.60    1.20
  -7  -7   4    7.80    1.10
  -7  -7   4    9.30    1.30
  -7  -7   4    5.80    1.20
   6   7  -4    3.60    1.00
   6   7  -4    3.80    1.10
  -6  -7   4    3.00    0.80
  -6  -7   4    3.80    1.00
  -6  -7   4    4.10    1.10
   5   7  -4   39.60    2.40
   5   7  -4   44.50    2.30
  -5  -7   4   43.80    2.30
  -5  -7   4   42.20    2.40
  -5  -7   4   39.90    2.10
   4   7  -4  126.29    4.80
   4   7  -4  126.09    4.90
  -4  -7   4  126.59    4.90
  -4  -7   4  127.89    4.80
  -4  -7   4  131.99    4.70
   3   7  -4   70.09    3.00
   3   7  -4   71.79    3.00
  -3  -7   4   73.99    3.00
  -3  -7   4   69.99    2.90
  -3  -7   4   66.89    2.90
   2   7  -4   74.39    3.00
   2   7  -4   69.99    2.90
  -2  -7   4   76.49    2.80
  -2  -7   4   73.19    3.00
  -2  -7   4   71.59    2.90
   1   7  -4   59.99    2.50
   1   7  -4   60.89    2.50
  -1  -7   4   60.59    2.50
  -1  -7   4   60.79    2.30
  -1  -7   4   64.49    2.60
   0   7  -4   63.09    2.50
   0   7  -4   61.49    2.60
   0   7  -4   63.59    2.40
   0  -7   4   66.09    2.60
   0  -7   4   66.09    2.70
  -1   7  -4  191.18    6.60
  -1   7  -4  188.68    6.20
  -1   7  -4  190.28    6.40
   1  -7   4  194.48    6.60
   1  -7   4  193.98    6.60
  -2   7  -4   12.80    1.10
  -2   7  -4   10.80    0.90
   2  -7   4   11.70    1.20
   2  -7   4   15.10    1.10
  -3   7  -4   23.10    1.40
  -3   7  -4   27.00    1.30
   3  -7   4   26.20    1.80
   3  -7   4   26.80    1.50
  -4   7  -4    0.00    0.50
  -4   7  -4    0.20    0.40
   4  -7   4    0.10    0.60
   4  -7   4    0.00    0.70
  -5   7  -4   29.20    1.50
  -5   7  -4   29.50    1.70
   5  -7   4   27.70    2.30
  -6   7  -4   -0.10    0.70
   6  -7   4   -0.20    1.00
  -7   7  -4    0.10    0.70
   7  -7   4    0.60    1.10
  -8   7  -4    2.00    0.80
   8  -7   4    2.60    1.50
   9  -7   4    4.60    1.80
  11   6  -4   12.70    1.80
  11   6  -4   12.90    2.00
 -11  -6   4   14.60    2.00
  10   6  -4    8.60    1.50
  10   6  -4    5.60    1.70
 -10  -6   4    7.50    1.20
 -10  -6   4    5.40    1.40
   9   6  -4    1.60    1.10
   9   6  -4    2.70    1.10
  -9  -6   4    3.00    1.10
  -9  -6   4    2.90    0.90
   8   6  -4    3.60    1.10
   8   6  -4    5.90    1.20
  -8  -6   4    3.30    1.10
  -8  -6   4    4.40    0.90
  -8  -6   4    7.50    1.40
   7   6  -4   -0.70    0.80
   7   6  -4    0.10    0.90
  -7  -6   4    1.90    0.70
  -7  -6   4    0.30    0.80
  -7  -6   4    0.90    0.90
   6   6  -4   40.30    2.60
   6   6  -4   51.69    2.60
  -6  -6   4   49.10    2.70
  -6  -6   4   50.59    2.60
  -6  -6   4   59.89    2.50
   5   6  -4   16.30    1.40
   5   6  -4   11.80    1.30
  -5  -6   4   14.40    1.30
  -5  -6   4   16.00    1.20
  -5  -6   4   13.10    1.30
   4   6  -4    5.70    0.80
   4   6  -4    6.90    0.90
  -4  -6   4    5.00    0.80
  -4  -6   4    6.30    0.80
  -4  -6   4    6.20    0.90
   3   6  -4   40.10    2.00
   3   6  -4   44.50    1.70
   3   6  -4   40.80    2.00
  -3  -6   4   40.80    2.00
  -3  -6   4   41.80    1.90
   2   6  -4    3.60    0.60
   2   6  -4    3.80    0.40
   2   6  -4    3.30    0.60
  -2  -6   4    3.80    0.60
  -2  -6   4    1.70    0.50
  -2  -6   4    4.30    0.40
   1   6  -4   30.60    1.40
   1   6  -4   30.50    1.50
  -1  -6   4   28.70    1.50
  -1  -6   4   33.40    1.60
  -1  -6   4   29.50    1.30
   0   6  -4   49.00    2.00
   0   6  -4   49.00    1.90
   0  -6   4   48.90    2.00
   0  -6   4   47.70    2.10
  -1   6  -4  228.88    7.30
  -1   6  -4  219.18    7.40
  -1   6  -4  234.58    7.60
   1  -6   4  224.58    7.60
   1  -6   4  224.48    7.60
  -2   6  -4   20.20    1.10
  -2   6  -4   19.70    1.20
  -2   6  -4   22.30    0.90
   2  -6   4   25.30    1.50
   2  -6   4   21.80    1.30
  -3   6  -4    5.50    0.60
  -3   6  -4    5.80    0.70
   3  -6   4    3.90    0.70
  -4   6  -4   12.60    0.90
  -4   6  -4   12.00    1.00
   4  -6   4   11.20    1.00
   4  -6   4   12.70    1.40
  -5   6  -4    1.20    0.60
  -5   6  -4    2.80    0.60
  -6   6  -4    0.40    0.50
  -6   6  -4   -0.40    0.50
   6  -6   4    2.50    1.00
  -7   6  -4    6.60    0.90
   7  -6   4    7.50    1.60
  -8   6  -4    0.60    0.70
   8  -6   4   -1.90    1.10
  -9   6  -4   12.00    1.50
   9  -6   4   13.20    2.20
  10  -6   4    8.80    2.60
  11   5  -4    4.40    1.40
  11   5  -4    5.60    1.50
 -11  -5   4    2.00    1.20
 -11  -5   4    2.80    1.00
  10   5  -4    2.60    1.20
  10   5  -4    3.00    1.20
 -10  -5   4    2.20    1.00
 -10  -5   4    0.50    1.00
   9   5  -4   23.00    2.10
   9   5  -4   24.20    2.00
  -9  -5   4   22.00    2.00
  -9  -5   4   22.10    1.80
   8   5  -4   34.90    2.20
   8   5  -4   31.80    2.30
  -8  -5   4   28.10    1.90
  -8  -5   4   29.40    2.20
   7   5  -4    4.00    1.00
   7   5  -4    2.10    0.90
  -7  -5   4    1.20    0.80
  -7  -5   4    2.10    0.80
   6   5  -4   -0.20    0.70
   6   5  -4    0.20    0.70
  -6  -5   4    0.20    0.50
  -6  -5   4    1.30    0.70
   5   5  -4   16.90    1.40
   5   5  -4   17.00    1.30
  -5  -5   4   15.40    1.20
  -5  -5   4   19.40    1.40
   4   5  -4   10.10    0.80
   4   5  -4    9.20    0.90
   4   5  -4    9.00    1.00
  -4  -5   4    9.40    0.90
  -4  -5   4    9.10    0.90
   3   5  -4  342.17   11.20
   3   5  -4  342.97   11.20
  -3  -5   4  346.07   11.10
  -3  -5   4  340.77   11.20
   2   5  -4   22.50    1.20
   2   5  -4   22.40    1.30
  -2  -5   4   20.80    1.20
  -2  -5   4   20.70    1.20
   1   5  -4   27.60    1.30
   1   5  -4   25.00    1.30
  -1  -5   4   25.40    1.40
  -1  -5   4   27.00    1.40
  -1  -5   4   27.60    1.10
   0   5  -4  172.38    5.80
   0   5  -4  174.28    5.90
   0  -5   4  183.48    5.90
   0  -5   4  178.78    6.00
  -1   5  -4   18.10    1.00
  -1   5  -4   18.10    0.80
  -1   5  -4   20.00    1.10
   1  -5   4   17.60    1.10
   1  -5   4   16.70    1.10
  -2   5  -4  743.13   23.60
  -2   5  -4  770.02   23.50
  -2   5  -4  742.43   23.70
   2  -5   4  729.03   23.90
   2  -5   4  774.92   23.70
  -3   5  -4  142.09    4.80
  -3   5  -4  138.99    4.80
   3  -5   4  140.29    5.20
   3  -5   4  137.99    4.80
  -4   5  -4   48.00    2.00
  -4   5  -4   49.60    2.00
   4  -5   4   46.50    2.50
  -5   5  -4    5.80    0.70
  -5   5  -4    5.30    0.70
   5  -5   4    4.90    1.10
  -6   5  -4    6.20    0.80
  -6   5  -4    6.50    0.80
   6  -5   4    5.10    1.30
  -7   5  -4    1.90    0.70
  -7   5  -4    2.00    0.70
   7  -5   4    2.30    1.20
  -8   5  -4   36.30    2.00
   8  -5   4   35.30    3.00
   9  -5   4   19.50    2.70
  10  -5   4   30.00    3.30
  11   4  -4    1.20    1.10
  11   4  -4    0.00    1.20
 -11  -4   4   -0.10    0.90
 -11  -4   4    0.30    1.10
  10   4  -4    5.40    1.20
  10   4  -4    5.80    1.40
 -10  -4   4    4.80    1.20
 -10  -4   4    5.40    1.10
   9   4  -4    1.30    1.00
   9   4  -4    1.70    1.10
  -9  -4   4    3.30    1.00
  -9  -4   4    4.80    1.00
   8   4  -4   30.80    2.20
   8   4  -4   30.70    2.10
  -8  -4   4   34.00    2.20
  -8  -4   4   32.00    1.80
   7   4  -4   11.70    1.20
   7   4  -4   10.70    1.30
  -7  -4   4   11.40    1.00
  -7  -4   4   10.70    1.20
   6   4  -4    7.50    0.90
   6   4  -4    5.40    0.90
   6   4  -4    5.10    0.80
  -6  -4   4    7.60    0.80
  -6  -4   4    7.50    0.90
   5   4  -4  248.48    8.60
   5   4  -4  253.07    8.20
   5   4  -4  254.07    8.50
  -5  -4   4  251.37    8.30
  -5  -4   4  257.27    8.50
   4   4  -4  636.54   20.50
   4   4  -4  667.23   20.10
   4   4  -4  635.44   20.40
  -4  -4   4  635.04   20.40
  -4  -4   4  638.44   20.30
   3   4  -4  373.96   12.50
   3   4  -4  400.96   12.50
  -3  -4   4  377.66   12.40
  -3  -4   4  392.36   12.50
   2   4  -4   12.20    0.90
   2   4  -4   10.60    0.90
  -2  -4   4   11.50    0.90
  -2  -4   4   12.40    0.90
   1   4  -4  169.68    5.60
   1   4  -4  168.58    5.60
  -1  -4   4  168.48    5.60
  -1  -4   4  167.08    5.40
   0   4  -4  171.78    5.80
   0   4  -4  177.28    5.70
   0  -4   4  175.38    5.80
   0  -4   4  177.38    5.70
  -1   4  -4  324.37   10.40
  -1   4  -4  325.77   10.40
  -1   4  -4  330.47   10.30
   1  -4   4  325.77   10.50
   1  -4   4  319.97   10.50
  -2   4  -4  295.47    9.80
  -2   4  -4  311.97    9.70
  -2   4  -4  307.17    9.80
   2  -4   4  313.77    9.90
   2  -4   4  301.87   10.10
  -3   4  -4   79.59    2.70
  -3   4  -4   75.49    2.80
  -3   4  -4   75.59    2.80
   3  -4   4   72.49    3.10
   3  -4   4   74.99    2.80
  -4   4  -4   -0.10    0.40
  -4   4  -4    0.40    0.40
   4  -4   4    0.20    0.60
  -5   4  -4   19.30    1.20
  -5   4  -4   16.70    1.10
   5  -4   4   18.80    1.80
  -6   4  -4   -0.60    0.50
  -6   4  -4   -0.20    0.50
   6  -4   4   -0.30    1.00
  -7   4  -4   14.70    1.30
  -7   4  -4   17.00    1.30
   7  -4   4   14.30    1.90
  -8   4  -4    6.80    1.00
   8  -4   4    5.50    1.70
   9  -4   4    0.90    1.60
  10  -4   4    3.60    1.80
 -12  -3   4    6.80    1.30
  11   3  -4    1.00    1.10
 -11  -3   4    2.00    0.90
  10   3  -4    3.00    1.10
  10   3  -4    4.20    1.20
 -10  -3   4    5.90    1.10
 -10  -3   4    4.00    1.10
   9   3  -4    0.60    0.80
   9   3  -4    0.60    0.90
   8   3  -4   71.09    3.10
   8   3  -4   76.29    3.50
   8   3  -4   68.89    3.30
  -8  -3   4   70.89    3.10
  -8  -3   4   64.59    3.00
   7   3  -4   39.10    2.20
  -7  -3   4   50.09    2.10
   6   3  -4   53.69    2.30
   6   3  -4   49.10    2.30
   6   3  -4   55.29    2.50
  -6  -3   4   52.69    2.20
  -6  -3   4   51.19    2.30
   5   3  -4  186.28    6.00
   5   3  -4  174.18    6.10
   5   3  -4  177.08    6.20
  -5  -3   4  179.18    6.00
  -5  -3   4  179.68    6.10
   4   3  -4   65.79    2.30
   4   3  -4   64.69    2.60
   4   3  -4   65.99    2.50
  -4  -3   4   65.59    2.60
  -4  -3   4   63.39    2.50
   3   3  -4  127.09    4.50
   3   3  -4  132.39    4.10
   3   3  -4  128.49    4.40
  -3  -3   4  122.59    4.40
   2   3  -4    4.40    0.60
   2   3  -4    5.00    0.60
  -2  -3   4    4.30    0.60
  -2  -3   4    4.80    0.50
   1   3  -4  342.07   10.70
   1   3  -4  329.27   10.70
  -1  -3   4  331.87   10.70
  -1  -3   4  341.17   10.50
   0   3  -4  669.23   20.80
   0   3  -4  659.73   20.90
   0  -3   4  663.43   20.90
   0  -3   4  666.63   20.90
  -1   3  -4   12.00    0.70
  -1   3  -4   12.00    0.80
  -1   3  -4   10.80    0.80
   1  -3   4   11.20    0.70
  -2   3  -4  268.97    8.60
  -2   3  -4  269.17    8.60
  -2   3  -4  268.97    8.60
   2  -3   4  270.27    8.90
   2  -3   4  258.17    8.60
  -3   3  -4   88.99    3.00
  -3   3  -4   83.19    3.10
  -3   3  -4   87.19    3.10
   3  -3   4   86.99    3.00
  -4   3  -4   55.89    2.30
  -4   3  -4   53.29    2.20
  -4   3  -4   54.09    2.20
   4  -3   4   70.69    2.90
  -5   3  -4    1.80    0.50
  -5   3  -4    1.30    0.50
  -6   3  -4   19.20    1.40
  -6   3  -4   21.00    1.20
   6  -3   4   28.40    2.20
  -7   3  -4    1.90    0.70
   7  -3   4    5.70    1.40
  -8   3  -4    0.40    0.70
   8  -3   4   -0.40    1.20
  -9   3  -4   11.80    1.40
   9  -3   4   14.50    2.20
  10  -3   4    3.40    1.90
 -12  -2   4    5.90    1.30
  11   2  -4   -1.10    1.00
 -11  -2   4   -0.90    0.80
  10   2  -4   -1.40    0.90
 -10  -2   4    1.90    0.80
   9   2  -4   31.70    2.00
   9   2  -4   29.80    2.20
   9   2  -4   30.60    2.40
  -9  -2   4   31.70    1.90
  -9  -2   4   34.50    2.10
   8   2  -4  114.69    4.60
   8   2  -4  116.39    4.30
   8   2  -4  109.19    4.40
  -8  -2   4  107.89    4.20
  -8  -2   4  105.49    4.30
   7   2  -4   62.39    2.80
   7   2  -4   61.49    2.80
   7   2  -4   61.39    2.60
  -7  -2   4   59.29    2.50
  -7  -2   4   60.19    2.60
   6   2  -4   26.60    1.60
   6   2  -4   30.30    1.50
   6   2  -4   29.40    1.60
  -6  -2   4   29.40    1.60
  -6  -2   4   28.90    1.40
   5   2  -4  162.48    5.60
   5   2  -4  160.28    5.50
   5   2  -4  173.08    5.70
  -5  -2   4  162.68    5.60
  -5  -2   4  159.58    5.50
   4   2  -4 1907.11   59.19
   4   2  -4 1911.41   59.39
   4   2  -4 1907.31   59.29
  -4  -2   4 1885.31   59.29
  -4  -2   4 1916.61   59.29
   3   2  -4  110.29    3.60
   3   2  -4  109.89    3.80
   3   2  -4  105.79    3.70
  -3  -2   4  106.69    3.70
  -3  -2   4  106.69    3.70
   2   2  -4  451.75   13.60
   2   2  -4  443.56   13.80
   2   2  -4  425.56   13.80
  -2  -2   4  446.06   13.60
  -2  -2   4  411.16   13.70
   1   2  -4  410.06   12.90
   1   2  -4  413.76   13.00
  -1  -2   4  401.56   12.80
  -1  -2   4  411.36   12.90
   0   2  -4   26.90    1.20
   0   2  -4   28.70    1.20
   0  -2   4   26.80    1.10
   0  -2   4   24.90    1.20
  -1   2  -4   14.40    0.80
  -1   2  -4   16.70    0.80
  -1   2  -4   15.90    0.80
   1  -2   4   14.60    0.80
   1  -2   4   14.90    1.10
  -2   2  -4    0.30    0.30
  -2   2  -4    0.30    0.30
  -2   2  -4    0.90    0.30
   2  -2   4   -0.50    0.20
   2  -2   4    0.20    0.50
  -3   2  -4   -0.20    0.30
  -3   2  -4    0.30    0.30
  -3   2  -4    0.00    0.30
   3  -2   4    0.50    0.70
  -4   2  -4   33.40    1.40
  -4   2  -4   33.80    1.60
  -4   2  -4   35.00    1.60
   4  -2   4   30.50    2.00
  -5   2  -4   26.00    1.50
  -5   2  -4   25.80    1.30
  -5   2  -4   26.00    1.50
   5  -2   4   25.60    2.00
  -6   2  -4   58.29    2.50
   6  -2   4   54.99    3.20
   6  -2   4   62.89    3.40
  -7   2  -4    0.60    0.70
   7  -2   4   -0.30    1.10
  -8   2  -4    2.70    0.90
   8  -2   4    2.90    1.30
  -9   2  -4    9.20    1.30
   9  -2   4    8.80    2.00
 -10   2  -4    1.50    1.20
  10  -2   4   -1.30    1.50
 -12  -1   4    1.90    1.10
 -11  -1   4    3.20    1.00
  10   1  -4   10.50    1.70
 -10  -1   4   11.30    1.30
   9   1  -4   -0.60    0.80
   9   1  -4    1.20    1.00
  -9  -1   4    0.60    0.70
   8   1  -4   29.60    2.20
   8   1  -4   21.90    1.80
   8   1  -4   23.00    1.60
  -8  -1   4   20.70    1.60
  -8  -1   4   22.10    1.50
   7   1  -4    3.50    0.80
   7   1  -4    3.70    0.90
   7   1  -4    2.50    0.70
  -7  -1   4    2.20    0.60
  -7  -1   4    4.10    0.70
   6   1  -4   25.70    1.30
   6   1  -4   23.80    1.50
   6   1  -4   25.00    1.50
  -6  -1   4   24.20    1.30
  -6  -1   4   23.10    1.30
   5   1  -4   17.90    1.00
   5   1  -4   17.70    1.20
   5   1  -4   17.70    1.20
  -5  -1   4   17.20    1.00
  -5  -1   4   17.20    1.00
   4   1  -4   45.90    1.80
   4   1  -4   43.10    1.70
   4   1  -4   39.90    1.80
  -4  -1   4   41.70    1.70
  -4  -1   4   39.90    1.70
   3   1  -4    8.20    0.70
   3   1  -4    7.70    0.70
   3   1  -4    8.20    0.60
  -3  -1   4    8.30    0.60
  -3  -1   4    7.80    0.60
   2   1  -4 1145.59   35.70
   2   1  -4 1167.18   35.70
   2   1  -4 1167.68   35.60
  -2  -1   4 1099.69   35.60
   1   1  -4  678.33   20.60
   1   1  -4  646.84   20.50
   1   1  -4  657.73   20.60
  -1  -1   4  676.53   20.60
  -1  -1   4  626.44   20.50
   0   1  -4  163.38    5.30
   0   1  -4  154.78    5.20
   0  -1   4  154.88    5.30
   0  -1   4  163.38    5.10
  -1   1  -4  323.07    9.70
  -1   1  -4  312.37   10.00
  -1   1  -4  308.57    9.90
   1  -1   4  316.17    9.70
   1  -1   4  287.27   10.10
  -2   1  -4  206.68    6.40
  -2   1  -4  198.78    6.60
  -2   1  -4  201.88    6.70
   2  -1   4  198.38    7.00
  -3   1  -4   18.90    1.10
  -3   1  -4   19.70    1.10
  -3   1  -4   18.20    0.80
   3  -1   4   16.30    1.60
  -4   1  -4   28.70    1.10
  -4   1  -4   24.10    1.40
  -4   1  -4   24.80    1.40
   4  -1   4   24.20    1.90
  -5   1  -4  100.69    3.60
  -5   1  -4   97.09    3.80
  -5   1  -4   97.69    3.70
   5  -1   4   97.39    4.30
  -6   1  -4    4.50    0.90
  -6   1  -4    4.30    0.80
   6  -1   4    5.70    1.40
   6  -1   4    6.20    1.10
  -7   1  -4   20.60    1.70
   7  -1   4   22.10    2.40
  -8   1  -4    0.20    0.80
   8  -1   4    4.10    1.50
  -9   1  -4    7.00    1.30
   9  -1   4    6.50    1.80
 -10   1  -4    6.50    1.40
  10  -1   4    6.20    2.10
 -12   0   4    8.90    1.40
  11   0  -4   20.90    2.30
 -11   0   4   16.30    1.60
  10   0  -4   20.30    2.10
 -10   0   4   21.40    1.70
   9   0  -4   21.40    1.80
   9   0  -4   18.70    1.90
  -9   0   4   23.10    1.60
   8   0  -4   -0.40    0.90
   8   0  -4    0.70    0.70
  -8   0   4   -0.30    0.50
   7   0  -4  315.37   10.30
   7   0  -4  274.27   10.50
   7   0  -4  310.77   10.10
  -7   0   4  332.27   10.20
  -7   0   4  320.67   10.10
   6   0  -4   27.00    1.50
   6   0  -4   28.40    1.30
   6   0  -4   24.50    1.70
  -6   0   4   26.50    1.30
  -6   0   4   28.40    1.30
   5   0  -4   73.49    2.80
   5   0  -4   68.29    2.60
   5   0  -4   69.89    2.90
  -5   0   4   71.59    2.60
  -5   0   4   74.09    2.60
   4   0  -4   12.20    0.90
   4   0  -4    8.80    0.70
   4   0  -4   13.00    1.00
  -4   0   4   10.10    0.70
  -4   0   4   14.00    0.70
   3   0  -4   12.70    0.80
   3   0  -4   12.90    0.90
   3   0  -4   11.20    0.70
  -3   0   4   12.40    0.70
   2   0  -4 1456.25   42.80
   2   0  -4 1312.37   42.70
   2   0  -4 1201.48   42.50
  -2   0   4 1512.15   42.60
   1   0  -4 1106.29   35.40
   1   0  -4 1028.70   35.50
   1   0  -4 1143.79   35.50
  -1   0   4 1221.08   35.30
  -1   0   4 1186.88   35.50
   0   0  -4    8.70    0.60
   0   0  -4    7.60    0.70
   0   0  -4    7.30    0.70
   0   0   4    6.60    0.40
   0   0   4    7.00    0.70
  -1   0  -4    9.10    0.40
  -1   0  -4   10.10    0.80
  -1   0  -4   10.50    0.70
   1   0   4   10.00    0.90
  -2   0  -4  215.48    8.00
  -2   0  -4  254.77    7.60
  -2   0  -4  250.87    8.00
   2   0   4  251.97    8.30
  -3   0  -4   92.09    3.60
  -3   0  -4   98.49    3.50
  -3   0  -4  100.09    3.20
   3   0   4   94.79    3.90
  -4   0  -4    0.60    0.50
  -4   0  -4    0.50    0.40
   4   0   4   -0.70    0.70
  -5   0  -4    0.20    0.50
  -5   0  -4   -0.50    0.60
   5   0   4    0.10    0.90
  -6   0  -4   71.89    3.10
  -6   0  -4   68.09    3.20
   6   0   4   73.09    3.30
   6   0   4   70.39    3.80
  -7   0  -4  104.59    4.30
  -7   0  -4  107.79    4.50
   7   0   4  105.09    4.50
   7   0   4  117.19    5.30
  -8   0  -4   11.90    1.40
   8   0   4   12.80    2.10
  -9   0  -4   31.10    2.40
   9   0   4   26.10    2.90
 -10   0  -4   12.70    1.80
  12  -1  -4    3.60    1.70
 -12   1   4    1.40    1.10
  11  -1  -4   10.60    1.90
 -11   1   4   11.00    1.40
  10  -1  -4    1.20    1.20
 -10   1   4   -0.40    0.60
   9  -1  -4   18.20    2.00
   9  -1  -4   17.50    2.00
  -9   1   4   17.80    1.40
   8  -1  -4   -0.60    0.90
   8  -1  -4    0.00    0.80
  -8   1   4    0.30    0.50
   7  -1  -4  210.08    7.50
   7  -1  -4  213.98    7.10
  -7   1   4  198.68    7.00
   6  -1  -4   25.60    1.40
   6  -1  -4   25.20    1.70
   6  -1  -4   23.50    1.10
  -6   1   4   21.50    1.20
  -6   1   4   23.00    1.10
   5  -1  -4   26.80    1.60
   5  -1  -4   31.00    1.20
   5  -1  -4   26.50    1.40
  -5   1   4   26.00    1.30
  -5   1   4   29.20    1.20
   4  -1  -4    0.10    0.30
   4  -1  -4    0.50    0.40
   4  -1  -4   -0.20    0.40
  -4   1   4    0.30    0.30
   3  -1  -4  131.79    4.20
   3  -1  -4  129.49    4.40
   3  -1  -4  131.89    4.60
  -3   1   4  126.19    4.30
   2  -1  -4   18.90    0.80
   2  -1  -4   19.20    1.00
   2  -1  -4   19.70    1.20
  -2   1   4   18.90    0.80
   1  -1  -4  363.46   11.60
   1  -1  -4  366.86   11.50
   1  -1  -4  356.96   11.30
  -1   1   4  345.77   11.20
  -1   1   4  365.86   11.60
   0  -1  -4   26.80    1.40
   0  -1  -4   28.80    1.20
   0  -1  -4   29.90    1.50
   0   1   4   29.20    1.50
  -1  -1  -4  378.66   11.90
  -1  -1  -4  376.36   12.00
  -1  -1  -4  365.96   12.10
   1   1   4  365.66   12.10
  -2  -1  -4  881.71   27.70
  -2  -1  -4  883.01   27.50
   2   1   4  862.61   27.80
  -3  -1  -4  411.96   13.40
  -3  -1  -4  401.86   13.20
   3   1   4  420.46   13.70
  -4  -1  -4  137.59    5.10
  -4  -1  -4  137.19    5.30
   4   1   4  159.18    5.70
  -5  -1  -4  119.29    4.50
  -5  -1  -4  120.79    4.70
   5   1   4  122.29    5.10
  -6  -1  -4  276.37    9.40
  -6  -1  -4  265.57    9.60
   6   1   4  277.37    9.60
   6   1   4  280.37   10.10
  -7  -1  -4   34.10    2.10
  -7  -1  -4   32.20    2.30
   7   1   4   34.80    3.00
   7   1   4   33.10    2.50
  -8  -1  -4    0.50    1.10
  -8  -1  -4    0.60    0.90
   8   1   4    1.40    1.60
   8   1   4    1.70    1.10
  -9  -1  -4   -0.30    1.00
   9   1   4    1.90    1.70
  12  -2  -4    1.50    1.50
 -12   2   4    1.30    0.90
  11  -2  -4   -0.90    1.30
 -11   2   4    0.10    0.80
  10  -2  -4   15.10    2.10
 -10   2   4   13.10    1.30
   9  -2  -4   13.70    1.80
  -9   2   4   15.00    1.30
   8  -2  -4   -0.60    1.00
   8  -2  -4   -0.70    0.60
  -8   2   4    0.30    0.50
   7  -2  -4   20.60    1.40
   7  -2  -4   19.30    1.80
  -7   2   4   21.30    1.20
   6  -2  -4  211.28    7.10
   6  -2  -4  217.58    7.60
  -6   2   4  211.58    7.10
   5  -2  -4  102.29    3.70
   5  -2  -4  107.19    3.40
   5  -2  -4  102.49    4.10
  -5   2   4  102.19    3.60
   4  -2  -4   58.09    2.50
   4  -2  -4   54.89    1.80
   4  -2  -4   58.79    2.20
  -4   2   4   55.09    2.10
   3  -2  -4  102.39    3.80
   3  -2  -4   99.59    3.60
   3  -2  -4  100.19    3.30
  -3   2   4  105.39    3.40
   2  -2  -4  152.38    5.00
   2  -2  -4  159.48    5.30
   2  -2  -4  154.78    5.50
  -2   2   4  156.08    5.00
   1  -2  -4  257.27    8.40
   1  -2  -4  252.27    8.00
   1  -2  -4  253.57    8.20
  -1   2   4  245.68    7.90
  -1   2   4  248.38    8.30
   0  -2  -4 1048.30   32.40
   0  -2  -4 1052.69   32.70
   0  -2  -4 1044.00   32.60
   0   2   4 1044.40   32.70
   0   2   4 1003.70   32.10
  -1  -2  -4  499.65   15.90
  -1  -2  -4  494.25   15.90
  -1  -2  -4  487.95   15.60
   1   2   4  491.05   15.90
  -2  -2  -4    8.50    0.90
  -2  -2  -4    8.90    0.80
   2   2   4    9.80    1.10
  -3  -2  -4   19.80    1.20
  -3  -2  -4   19.70    1.40
   3   2   4   19.10    1.80
  -4  -2  -4   36.40    1.80
  -4  -2  -4   32.70    2.00
   4   2   4   35.20    2.50
  -5  -2  -4   -0.50    0.60
  -5  -2  -4    1.30    0.90
   5   2   4    0.90    1.10
  -6  -2  -4   47.90    2.80
  -6  -2  -4   44.30    2.50
   6   2   4   48.70    2.80
   6   2   4   56.59    3.50
  -7  -2  -4   14.40    1.50
  -7  -2  -4   12.80    1.60
   7   2   4   14.60    2.10
   7   2   4   13.00    1.70
  -8  -2  -4   10.60    1.70
  -8  -2  -4    9.30    1.50
   8   2   4   10.90    2.10
   8   2   4   10.70    1.70
  -9  -2  -4   -0.40    1.10
   9   2   4    1.80    1.70
  12  -3  -4    2.10    1.60
 -12   3   4    3.90    1.00
  11  -3  -4    1.50    1.40
 -11   3   4    2.60    0.90
  10  -3  -4   23.10    2.50
 -10   3   4   24.20    1.70
   8  -3  -4   16.80    1.90
  -8   3   4   14.50    1.20
   7  -3  -4   10.00    1.30
   7  -3  -4   11.80    1.00
  -7   3   4   10.10    0.90
   6  -3  -4   43.80    2.40
   6  -3  -4   42.30    1.80
  -6   3   4   41.90    1.90
   5  -3  -4    8.20    0.70
   5  -3  -4    8.30    1.10
  -5   3   4    7.30    0.70
   4  -3  -4    1.00    0.40
   4  -3  -4    0.50    0.70
  -4   3   4    0.00    0.30
   3  -3  -4    1.10    0.60
   2  -3  -4  296.17    9.40
   2  -3  -4  299.67    9.70
   2  -3  -4  296.17   10.00
  -2   3   4  305.07    9.50
   1  -3  -4  219.08    7.20
   1  -3  -4  231.68    7.00
  -1   3   4  175.38    7.20
  -1   3   4  233.28    6.80
   0  -3  -4   15.50    1.30
   0   3   4   23.00    1.40
  -1  -3  -4   11.70    0.80
  -1  -3  -4   11.90    1.00
  -2  -3  -4   34.70    1.90
  -3  -3  -4   79.49    3.10
  -3  -3  -4   78.99    3.40
   3   3   4   75.79    3.50
  -4  -3  -4   66.69    3.10
  -4  -3  -4   65.29    2.80
   4   3   4   62.19    3.40
  -5  -3  -4  103.79    4.20
  -5  -3  -4  114.49    4.60
   5   3   4  102.59    4.80
  -8  -3  -4   13.30    1.70
  -8  -3  -4   19.30    2.20
   8   3   4   19.20    2.50
   8   3   4   15.90    2.00
  -9  -3  -4    4.10    1.30
  -9  -3  -4    1.50    1.30
   9   3   4    2.30    1.40
   9   3   4    1.90    1.70
  12  -4  -4    1.10    1.60
 -12   4   4    1.80    1.00
  11  -4  -4   33.90    3.20
 -11   4   4   29.50    2.10
  10  -4  -4   41.50    3.20
 -10   4   4   38.00    2.20
   9  -4  -4    1.50    1.30
  -9   4   4   -0.40    0.60
   8  -4  -4    2.30    1.20
  -8   4   4    2.60    0.70
   7  -4  -4   28.20    2.20
  -7   4   4   30.20    1.60
   6  -4  -4    0.20    0.80
   6  -4  -4    0.00    0.40
  -6   4   4    1.30    0.50
   5  -4  -4   10.50    1.30
   5  -4  -4   12.20    0.90
  -5   4   4   11.20    0.90
   4  -4  -4   -0.10    0.60
   4  -4  -4    0.40    0.40
  -4   4   4    1.60    0.40
   3  -4  -4   87.39    3.70
   3  -4  -4   88.79    2.90
   3  -4  -4   90.09    3.30
  -3   4   4   90.29    3.10
   2  -4  -4    1.90    0.70
   2  -4  -4    3.20    0.50
   2  -4  -4    3.40    0.40
  -2   4   4    4.10    0.40
   1  -4  -4    9.00    1.10
   1  -4  -4    8.20    0.80
  -1   4   4    7.10    0.50
   0  -4  -4   92.39    3.70
   0  -4  -4   87.99    3.60
   0  -4  -4   92.59    3.30
   0   4   4   92.39    3.10
   0   4   4  104.69    3.80
  -1  -4  -4  180.88    6.50
  -1  -4  -4  185.78    6.40
  -1  -4  -4  180.08    6.10
   1   4   4  181.08    6.50
  -2  -4  -4  164.08    6.00
  -2  -4  -4  168.28    6.00
  -2  -4  -4  159.78    5.70
   2   4   4  165.38    6.00
  -3  -4  -4    7.10    1.10
  -4  -4  -4    9.20    1.10
  -4  -4  -4    9.10    1.30
   4   4   4   11.50    1.70
  -5  -4  -4   20.10    2.00
  -5  -4  -4   26.50    1.80
   5   4   4   32.90    2.80
  -6  -4  -4    0.70    1.00
  -6  -4  -4    0.40    0.80
   6   4   4   -0.70    1.20
   6   4   4   -0.10    1.00
  -7  -4  -4    3.10    1.20
   7   4   4    3.40    1.40
  -8  -4  -4    2.60    1.20
  -8  -4  -4   -0.50    1.20
   8   4   4    1.00    1.20
   8   4   4    1.10    1.60
 -12   5   4   14.00    1.90
  11  -5  -4    9.40    2.00
 -11   5   4    8.90    1.30
  10  -5  -4    0.60    1.30
 -10   5   4    1.80    0.90
   9  -5  -4    2.00    1.40
  -9   5   4    2.10    0.80
   8  -5  -4   70.59    3.80
  -8   5   4   67.59    3.00
   7  -5  -4   26.40    2.30
  -7   5   4   25.70    1.60
   6  -5  -4   15.80    1.80
  -6   5   4   15.90    1.10
   5  -5  -4    6.10    1.20
   5  -5  -4    6.80    0.70
  -5   5   4    5.90    0.70
   4  -5  -4   11.50    0.90
   4  -5  -4   12.80    1.40
  -4   5   4   12.70    0.90
   3  -5  -4   89.79    3.80
   3  -5  -4   83.89    3.30
  -3   5   4   87.59    3.10
   2  -5  -4  187.58    6.90
   2  -5  -4  188.78    6.20
   2  -5  -4  196.98    6.50
  -2   5   4  186.08    6.20
   1  -5  -4  140.09    5.20
   1  -5  -4  137.39    4.60
   1  -5  -4  133.19    4.90
  -1   5   4  134.59    5.10
  -1   5   4  136.69    4.50
   0  -5  -4    0.30    0.50
   0  -5  -4   -0.10    0.60
   0   5   4   -0.90    0.70
  -1  -5  -4   57.69    2.70
  -1  -5  -4   59.29    2.40
  -1  -5  -4   59.69    2.80
   1   5   4   59.19    2.80
  -2  -5  -4   91.39    3.90
  -2  -5  -4   88.79    3.50
  -2  -5  -4   92.89    3.80
   2   5   4   88.79    3.80
  -3  -5  -4   23.60    1.60
  -3  -5  -4   27.10    1.90
   3   5   4   19.90    1.90
  -4  -5  -4    9.30    1.20
  -4  -5  -4    7.20    1.30
   4   5   4   10.20    1.70
  -5  -5  -4   53.89    3.10
  -5  -5  -4   53.49    2.80
   5   5   4   57.79    3.20
   5   5   4   50.89    3.50
  -6  -5  -4   -0.20    0.80
  -6  -5  -4    2.90    1.10
   6   5   4    0.20    1.50
   6   5   4   -0.40    1.00
  -7  -5  -4    6.00    1.30
  -7  -5  -4    4.60    1.50
   7   5   4    6.30    2.00
   7   5   4    8.00    1.60
  -8  -5  -4    1.50    1.40
  -8  -5  -4   -0.20    1.10
   8   5   4    4.20    1.50
   8   5   4    1.60    1.70
  11  -6  -4    5.10    1.80
 -11   6   4    4.90    1.10
  10  -6  -4   26.20    2.80
 -10   6   4   22.20    1.80
   9  -6  -4    4.00    1.50
  -9   6   4    2.80    0.90
   8  -6  -4   24.20    2.50
  -8   6   4   26.00    1.70
   7  -6  -4   28.20    2.50
  -7   6   4   32.50    1.80
   6  -6  -4   23.80    2.20
  -6   6   4   20.40    1.40
   5  -6  -4    4.90    1.20
  -5   6   4    5.90    0.70
   4  -6  -4   21.10    1.90
   4  -6  -4   23.60    1.30
  -4   6   4   20.70    1.20
   3  -6  -4   22.50    1.90
  -3   6   4   20.80    1.10
   2  -6  -4   43.20    2.60
   2  -6  -4   47.20    2.20
  -2   6   4   47.90    1.90
   1  -6  -4   37.70    1.90
   1  -6  -4   36.00    2.30
   1  -6  -4   35.60    1.60
  -1   6   4   32.60    2.20
  -1   6   4   33.00    1.50
   0  -6  -4    5.40    1.10
   0   6   4    5.80    1.10
  -1  -6  -4  127.79    4.90
  -1  -6  -4  127.89    4.60
  -1  -6  -4  123.89    5.00
   1   6   4  124.89    5.00
  -2  -6  -4   74.19    3.60
  -2  -6  -4   83.99    3.60
  -2  -6  -4   84.59    3.30
   2   6   4   73.29    3.60
  -3  -6  -4   95.89    4.20
  -3  -6  -4   89.59    3.70
   3   6   4   89.59    4.20
  -4  -6  -4    1.10    1.00
  -4  -6  -4    1.10    0.80
   4   6   4    2.20    1.20
  -5  -6  -4    2.30    1.00
   5   6   4    1.90    1.10
   5   6   4    2.20    1.30
  -6  -6  -4    0.20    1.10
  -6  -6  -4    1.40    1.10
   6   6   4   -0.60    1.40
   6   6   4   -0.90    1.10
  -7  -6  -4    5.30    1.70
  -7  -6  -4    6.10    1.40
   7   6   4    4.70    1.50
   7   6   4    5.80    2.00
  11  -7  -4   21.20    2.90
 -11   7   4   15.90    1.70
  10  -7  -4   74.99    4.70
 -10   7   4   73.59    3.40
   9  -7  -4   51.29    3.60
  -9   7   4   43.50    2.40
   8  -7  -4    2.80    1.40
  -8   7   4    4.80    0.90
   7  -7  -4   23.00    2.30
  -7   7   4   19.20    1.50
   6  -7  -4   30.10    2.60
  -6   7   4   32.40    1.70
   5  -7  -4  105.49    4.80
  -5   7   4  107.19    3.90
   4  -7  -4    2.30    0.70
   4  -7  -4    0.70    1.00
  -4   7   4    1.30    0.50
   3  -7  -4    1.10    0.60
   3  -7  -4    0.80    0.90
  -3   7   4   -0.30    0.40
   2  -7  -4    2.40    0.70
   2  -7  -4    4.60    1.10
  -2   7   4    3.60    1.10
  -2   7   4    3.00    0.60
   1  -7  -4  257.87    9.50
   1  -7  -4  267.27    9.10
   1  -7  -4  271.07    8.80
  -1   7   4  262.27    9.30
   0  -7  -4  286.27    9.70
   0  -7  -4  298.57   10.30
   0  -7  -4  292.37   10.00
   0   7   4  287.17   10.10
  -1  -7  -4    5.40    0.90
  -1  -7  -4    5.40    1.20
  -1  -7  -4    5.60    1.10
   1   7   4    7.10    1.30
  -2  -7  -4   -0.30    0.60
  -2  -7  -4   -0.40    0.70
  -2  -7  -4   -0.80    0.90
   2   7   4   -0.90    0.90
  -3  -7  -4   27.50    2.30
  -3  -7  -4   25.30    1.90
   3   7   4   29.40    2.40
  -4  -7  -4   -0.10    0.80
  -4  -7  -4    0.40    0.90
   4   7   4    0.50    1.20
   4   7   4    0.90    1.10
  -5  -7  -4    1.10    1.00
  -5  -7  -4    1.40    1.10
   5   7   4    0.70    1.30
   5   7   4    0.90    1.20
  -6  -7  -4   19.10    2.30
  -6  -7  -4   20.20    2.10
   6   7   4   25.20    2.80
   6   7   4   23.10    2.40
  -7  -7  -4    2.80    1.90
  -7  -7  -4   -0.90    1.60
   7   7   4    1.80    1.90
   7   7   4    0.50    1.60
  10  -8  -4   39.80    3.70
 -10   8   4   39.20    2.50
   9  -8  -4   34.00    3.30
  -9   8   4   29.30    2.00
   8  -8  -4   16.40    2.30
  -8   8   4   19.10    1.60
   7  -8  -4    3.30    1.50
  -7   8   4    1.50    0.70
   6  -8  -4    8.30    1.70
  -6   8   4    8.00    1.00
   5  -8  -4   46.10    3.00
  -5   8   4   47.30    2.20
   4  -8  -4    3.60    1.20
  -4   8   4    2.90    0.70
   3  -8  -4  127.49    4.80
   3  -8  -4  122.19    5.40
  -3   8   4  132.29    4.50
   2  -8  -4   56.19    2.70
   2  -8  -4   59.59    3.30
  -2   8   4   57.19    3.20
   1  -8  -4    6.90    1.10
   1  -8  -4    6.10    1.40
  -1   8   4    8.00    1.50
   0  -8  -4   -0.80    0.90
   0  -8  -4   -0.60    0.60
   0  -8  -4    1.30    0.80
   0   8   4    0.20    1.00
  -1  -8  -4    1.90    1.10
  -1  -8  -4    2.90    1.00
  -1  -8  -4    1.90    0.70
   1   8   4   -0.30    1.00
  -2  -8  -4    1.80    1.10
  -2  -8  -4    2.70    1.00
  -2  -8  -4    1.40    0.80
   2   8   4    0.70    1.10
  -3  -8  -4    1.50    0.80
  -3  -8  -4    0.10    0.90
   3   8   4    0.80    1.10
  -4  -8  -4   48.40    3.20
  -4  -8  -4   44.00    2.70
   4   8   4   47.60    3.10
   4   8   4   49.40    3.40
  -5  -8  -4    9.80    1.80
  -5  -8  -4    7.70    1.40
   5   8   4    9.40    1.90
   5   8   4   11.40    1.90
  -6  -8  -4    0.50    1.30
  -6  -8  -4    0.90    1.20
   6   8   4    1.30    1.40
   6   8   4    4.60    1.80
  10  -9  -4   10.40    2.80
 -10   9   4   11.10    1.50
   9  -9  -4    7.70    2.00
  -9   9   4    7.50    1.20
   8  -9  -4   26.60    2.80
  -8   9   4   21.30    1.80
   7  -9  -4   10.50    2.00
  -7   9   4    9.30    1.10
   6  -9  -4   41.40    3.10
  -6   9   4   40.00    2.10
   5  -9  -4    3.10    1.30
  -5   9   4    1.30    0.70
   4  -9  -4   38.50    2.80
  -4   9   4   35.60    1.90
   3  -9  -4    7.80    1.60
   2  -9  -4   27.80    2.60
   2  -9  -4   37.00    2.10
  -2   9   4   32.10    2.60
   1  -9  -4   13.50    1.40
   1  -9  -4   13.90    1.80
  -1   9   4   16.30    2.00
   0  -9  -4   -0.50    0.70
   0  -9  -4   -0.70    1.00
   0   9   4   -0.40    1.00
  -1  -9  -4   23.10    2.00
  -1  -9  -4   23.80    2.30
  -1  -9  -4   23.20    1.80
   1   9   4   23.80    2.20
  -2  -9  -4    2.00    1.20
  -2  -9  -4    1.20    0.80
  -2  -9  -4    1.80    1.00
   2   9   4    1.40    1.20
  -3  -9  -4    1.10    0.90
  -3  -9  -4   -1.40    0.90
   3   9   4   -0.20    1.20
   3   9   4    0.40    1.10
  -4  -9  -4    0.60    1.00
  -4  -9  -4    2.00    1.20
   4   9   4    1.60    1.50
   4   9   4    2.50    1.30
  -5  -9  -4    1.40    1.10
  -5  -9  -4    2.00    1.30
   5   9   4    1.40    1.40
   5   9   4    1.90    1.60
   9 -10  -4   63.19    4.50
  -9  10   4   64.89    3.20
   8 -10  -4    2.90    1.60
  -8  10   4    2.30    1.00
   7 -10  -4   15.40    2.30
  -7  10   4   17.10    1.50
   6 -10  -4    3.10    1.50
  -6  10   4    2.40    0.90
   5 -10  -4    0.60    1.30
  -5  10   4    3.80    0.80
   4 -10  -4   67.69    4.10
  -4  10   4   78.29    3.60
   3 -10  -4    7.20    1.60
  -3  10   4    7.20    1.60
   2 -10  -4   43.30    3.20
  -2  10   4   42.40    3.10
   1 -10  -4   68.49    3.40
   1 -10  -4   72.19    3.90
  -1  10   4   65.29    3.80
   0 -10  -4   21.00    2.20
   0 -10  -4   21.70    2.00
   0  10   4   26.60    2.50
  -1 -10  -4    4.60    1.20
  -1 -10  -4    3.30    1.30
   1  10   4    4.30    1.40
  -2 -10  -4    1.10    1.30
  -2 -10  -4    1.00    0.90
  -2 -10  -4    2.00    1.10
   2  10   4    1.70    1.30
   2  10   4    1.00    1.10
  -3 -10  -4    2.00    1.20
  -3 -10  -4    3.00    1.00
   3  10   4    2.90    1.50
   3  10   4    4.00    1.40
  -4 -10  -4    1.80    1.10
  -4 -10  -4    1.60    1.30
   4  10   4    3.00    1.60
   4  10   4    2.40    1.40
   8 -11  -4   40.60    4.00
  -8  11   4   39.10    2.50
   7 -11  -4   30.10    3.10
  -7  11   4   29.30    2.00
   6 -11  -4   50.79    3.80
  -6  11   4   49.40    2.60
   5 -11  -4    3.30    1.60
  -5  11   4    1.90    1.10
   4 -11  -4   -2.10    1.20
   3 -11  -4   14.80    2.10
  -3  11   4   14.10    2.00
   2 -11  -4    1.50    1.30
  -2  11   4    4.30    1.60
   1 -11  -4   36.50    3.00
  -1  11   4   35.30    2.90
   0 -11  -4   46.50    3.40
   0 -11  -4   44.70    2.90
   0  11   4   47.80    3.30
  -1 -11  -4   13.70    1.90
  -1 -11  -4   13.70    2.00
   1  11   4   12.20    1.80
   1  11   4   12.40    2.00
  -2 -11  -4    1.60    1.20
  -2 -11  -4    0.80    1.40
   2  11   4    4.00    1.50
   2  11   4    1.90    1.30
   6 -12  -4   35.50    3.50
  -6  12   4   29.80    3.00
   5 -12  -4    8.10    2.00
   4 -12  -4   -1.80    1.30
  -4  12   4    0.40    1.40
   3 -12  -4    5.60    1.70
  -3  12   4    5.70    1.70
   2 -12  -4    2.00    1.50
  -2  12   4   -0.30    1.40
   1 -12  -4    1.10    1.40
  -1  12   4    2.80    1.50
   0 -12  -4    4.10    1.60
   0  12   4    2.50    1.50
  -1 -12  -4   11.10    1.80
   1  12   4   10.00    1.90
   1  12   4   10.60    1.80
  -2 -15   5   11.30    1.80
   1  15  -5    2.70    1.20
  -1 -15   5    3.30    1.20
   0  15  -5    5.30    1.30
   0 -15   5    6.80    1.40
  -1  15  -5    6.00    1.30
   1 -15   5    5.50    1.40
  -2  15  -5   12.50    1.70
   2 -15   5   13.70    1.80
   4  14  -5    2.30    1.20
   4  14  -5    2.20    1.10
  -4 -14   5    1.00    1.10
  -4 -14   5    0.30    1.00
   3  14  -5    2.50    1.20
   3  14  -5    2.20    1.20
  -3 -14   5    3.20    1.10
  -3 -14   5    2.00    1.10
   2  14  -5    0.90    1.00
   2  14  -5   -1.30    0.90
  -2 -14   5    0.60    1.00
  -2 -14   5    0.40    1.00
   1  14  -5    1.90    1.00
   1  14  -5   -0.30    0.90
  -1 -14   5    0.10    1.00
   0  14  -5   11.50    1.50
   0 -14   5    9.70    1.50
  -1  14  -5    2.70    1.10
   1 -14   5    1.40    1.10
  -2  14  -5   -0.20    0.90
   2 -14   5    0.00    1.00
  -3  14  -5    3.70    1.10
   3 -14   5    6.00    1.30
  -4  14  -5   22.00    1.90
   4 -14   5   22.90    2.10
   6  13  -5    3.80    1.60
   6  13  -5    3.60    1.50
  -6 -13   5    2.10    1.50
  -6 -13   5    1.10    1.10
   5  13  -5   10.50    1.70
   5  13  -5   13.40    1.90
  -5 -13   5   14.70    1.90
  -5 -13   5   15.50    1.80
   4  13  -5    5.30    1.30
   4  13  -5    3.50    1.30
  -4 -13   5    2.50    1.20
  -4 -13   5    4.60    1.20
   3  13  -5    0.50    1.00
   3  13  -5    1.70    1.00
  -3 -13   5    2.10    1.00
  -3 -13   5    3.50    1.10
   2  13  -5    0.70    0.90
   2  13  -5    0.00    0.90
  -2 -13   5   -0.70    0.80
  -2 -13   5   -0.10    0.80
   1  13  -5   -1.10    0.80
   1  13  -5    1.80    1.00
  -1 -13   5   -0.50    0.80
   0  13  -5   35.70    2.30
   0  13  -5   36.50    2.20
   0 -13   5   34.90    2.40
  -1  13  -5   18.40    1.70
   1 -13   5   15.20    1.70
  -2  13  -5   -1.60    0.80
   2 -13   5   -0.70    0.90
  -3  13  -5    6.70    1.20
   3 -13   5    6.40    1.30
  -4  13  -5    8.60    1.30
   4 -13   5   11.10    1.50
  -5  13  -5   19.20    1.80
   5 -13   5   18.00    1.90
  -6  13  -5   22.30    2.00
   7  12  -5    3.70    1.50
   7  12  -5    2.40    1.50
  -7 -12   5    2.60    1.70
  -7 -12   5    6.40    1.60
   6  12  -5    0.90    1.20
   6  12  -5    2.60    1.20
  -6 -12   5    0.70    1.10
  -6 -12   5    0.10    1.00
   5  12  -5   -1.00    1.00
   5  12  -5   -0.80    1.00
  -5 -12   5    0.10    1.00
  -5 -12   5    0.10    0.90
   4  12  -5    0.40    0.90
   4  12  -5    0.50    1.00
  -4 -12   5    0.90    1.00
  -4 -12   5   -0.70    0.80
   3  12  -5   -0.70    0.80
   3  12  -5   -0.50    0.80
  -3 -12   5    0.00    0.80
  -3 -12   5   -0.40    0.70
   2  12  -5    2.00    0.90
   2  12  -5    0.60    0.90
  -2 -12   5    0.50    0.80
  -2 -12   5    0.00    0.80
   1  12  -5    0.70    0.80
   1  12  -5    0.00    0.70
  -1 -12   5    0.30    0.80
  -1 -12   5   -0.30    0.80
   0  12  -5    6.00    1.20
   0  12  -5    7.90    1.10
   0 -12   5    5.40    1.10
  -1  12  -5   60.49    3.00
  -1  12  -5   59.39    2.80
   1 -12   5   63.49    3.10
  -2  12  -5   96.29    4.00
   2 -12   5   90.19    4.10
  -3  12  -5   47.90    2.70
   3 -12   5   48.20    2.70
  -4  12  -5   22.40    1.90
   4 -12   5   26.30    2.10
  -5  12  -5   23.70    2.00
   5 -12   5   24.90    2.10
  -6  12  -5   20.20    1.80
   6 -12   5   21.70    2.50
  -7  12  -5   -0.50    1.00
   7 -12   5    3.20    1.50
   8  11  -5    7.40    1.70
   8  11  -5    4.80    1.60
  -8 -11   5    3.70    1.50
   7  11  -5   58.29    3.50
   7  11  -5   53.49    3.50
  -7 -11   5   54.19    3.40
  -7 -11   5   55.19    3.10
   6  11  -5   25.70    2.30
   6  11  -5   23.00    2.20
  -6 -11   5   27.00    2.20
  -6 -11   5   21.70    2.10
   5  11  -5    1.90    1.00
   5  11  -5   -0.30    0.90
  -5 -11   5    0.00    0.70
  -5 -11   5    1.00    1.00
   4  11  -5    0.10    0.90
   4  11  -5   -0.80    0.80
  -4 -11   5   -0.70    0.80
  -4 -11   5    0.50    0.80
   3  11  -5    0.90    0.90
   3  11  -5    1.40    0.90
  -3 -11   5    1.30    0.80
  -3 -11   5    2.30    0.90
   2  11  -5    8.40    1.20
   2  11  -5    7.20    1.20
  -2 -11   5    8.70    1.20
  -2 -11   5    8.40    1.20
   1  11  -5    9.10    1.30
   1  11  -5    7.60    1.10
  -1 -11   5    7.90    1.10
  -1 -11   5    9.60    1.30
   0  11  -5    0.60    0.70
   0  11  -5    0.80    0.90
   0 -11   5   -0.30    0.70
  -1  11  -5   96.59    4.00
  -1  11  -5   99.19    3.90
   1 -11   5   93.99    4.10
  -2  11  -5  113.89    4.50
  -2  11  -5  116.69    4.30
   2 -11   5  110.09    4.60
  -3  11  -5   18.90    1.60
   3 -11   5   19.80    1.70
  -4  11  -5    1.10    0.80
   4 -11   5    2.00    0.90
   4 -11   5    0.90    1.00
  -5  11  -5    7.00    1.20
   5 -11   5    5.00    1.10
   5 -11   5    5.90    1.50
  -6  11  -5    1.70    0.90
   6 -11   5    2.70    1.30
  -7  11  -5   10.70    1.40
   7 -11   5    8.30    1.90
   9  10  -5    2.80    2.50
   9  10  -5    7.60    2.50
  -9 -10   5    4.00    1.70
   8  10  -5   -1.10    1.10
   8  10  -5    0.70    1.20
  -8 -10   5    0.00    1.10
  -8 -10   5    1.30    0.90
   7  10  -5   12.60    1.70
   7  10  -5   11.80    1.70
  -7 -10   5    9.90    1.40
  -7 -10   5   13.70    1.80
   6  10  -5    3.50    1.20
   6  10  -5    5.40    1.30
  -6 -10   5    2.70    1.10
  -6 -10   5    3.70    1.00
   5  10  -5   10.90    1.50
   5  10  -5   12.30    1.50
  -5 -10   5    9.50    1.40
  -5 -10   5   10.90    1.30
   4  10  -5    3.60    1.10
   4  10  -5    3.80    1.00
  -4 -10   5    3.90    1.00
  -4 -10   5    4.10    1.00
   3  10  -5    5.60    1.00
   3  10  -5    5.00    1.00
  -3 -10   5    4.90    1.00
  -3 -10   5    4.10    1.00
   2  10  -5    2.30    0.80
   2  10  -5    3.30    0.90
  -2 -10   5    4.80    1.00
  -2 -10   5    3.10    0.90
   1  10  -5    5.60    1.10
   1  10  -5    4.40    0.90
   1  10  -5    6.30    0.90
  -1 -10   5    4.90    1.00
  -1 -10   5    4.80    0.90
   0  10  -5   32.30    2.00
   0  10  -5   31.50    1.80
   0 -10   5   30.20    2.00
  -1  10  -5   -1.70    0.70
  -1  10  -5    0.40    0.70
   1 -10   5   -0.50    0.70
  -2  10  -5   17.40    1.40
  -2  10  -5   17.40    1.50
   2 -10   5   17.00    1.50
  -3  10  -5   24.40    1.50
  -3  10  -5   25.10    1.70
   3 -10   5   25.50    2.10
   3 -10   5   22.40    1.80
  -4  10  -5    6.10    1.00
   4 -10   5    6.30    1.00
   4 -10   5    4.50    1.20
  -5  10  -5   23.10    1.80
   5 -10   5   25.20    1.80
   5 -10   5   25.60    2.40
  -6  10  -5    7.40    1.10
   6 -10   5    5.30    1.50
  -7  10  -5   16.90    1.60
   7 -10   5   21.10    2.60
  -8  10  -5    7.30    1.20
   8 -10   5    8.50    2.10
   9   9  -5   -1.20    1.20
   9   9  -5    0.40    1.30
  -9  -9   5    1.00    1.20
  -9  -9   5    0.50    0.90
   8   9  -5   17.40    2.10
   8   9  -5   22.50    2.20
  -8  -9   5   21.00    2.10
  -8  -9   5   22.90    1.90
   7   9  -5    4.80    1.30
   7   9  -5    5.50    1.20
  -7  -9   5    5.10    1.20
  -7  -9   5    2.20    0.90
   6   9  -5   45.30    2.70
   6   9  -5   43.80    2.70
  -6  -9   5   40.00    2.60
  -6  -9   5   47.60    2.50
   5   9  -5   34.00    2.30
   5   9  -5   35.00    2.30
  -5  -9   5   30.80    2.20
  -5  -9   5   33.00    2.10
   4   9  -5   38.80    2.30
   4   9  -5   39.30    2.20
  -4  -9   5   36.60    2.10
  -4  -9   5   35.40    2.20
   3   9  -5   30.20    1.90
   3   9  -5   28.70    1.90
  -3  -9   5   33.60    1.90
  -3  -9   5   29.30    1.90
   2   9  -5    1.60    0.70
   2   9  -5    0.80    0.70
  -2  -9   5    1.40    0.70
  -2  -9   5    0.70    0.70
   1   9  -5    1.10    0.70
   1   9  -5    2.50    0.60
  -1  -9   5    2.30    0.70
  -1  -9   5    1.00    0.70
   0   9  -5    5.00    0.80
   0   9  -5    4.90    0.90
   0  -9   5    5.20    0.90
  -1   9  -5    3.30    0.80
  -1   9  -5    2.70    0.70
   1  -9   5    1.70    0.80
   1  -9   5    2.60    1.00
  -2   9  -5   19.80    1.40
  -2   9  -5   21.50    1.50
   2  -9   5   20.40    1.60
   2  -9   5   18.20    1.70
  -3   9  -5    1.20    0.80
  -3   9  -5    1.50    0.60
   3  -9   5    3.20    1.00
   3  -9   5    2.40    0.80
  -4   9  -5  114.09    4.40
  -4   9  -5  117.09    4.30
   4  -9   5  118.19    4.60
   4  -9   5  117.49    5.00
  -5   9  -5   -0.10    0.70
   5  -9   5   -0.60    0.80
   5  -9   5    0.80    1.00
  -6   9  -5   -1.10    0.70
   6  -9   5    0.40    1.00
  -7   9  -5    1.80    0.90
   7  -9   5    2.40    1.40
  -8   9  -5   17.00    1.60
   8  -9   5   12.80    2.20
  10   8  -5    0.70    1.30
  10   8  -5   -0.20    1.30
 -10  -8   5   -1.00    0.80
 -10  -8   5    0.40    1.20
   9   8  -5    4.50    1.40
   9   8  -5    6.20    1.50
  -9  -8   5    6.90    1.40
  -9  -8   5    6.20    1.20
   8   8  -5   15.10    1.90
   8   8  -5   17.90    1.90
  -8  -8   5   16.30    1.60
  -8  -8   5   18.70    1.90
   7   8  -5   25.90    2.20
   7   8  -5   21.30    2.00
  -7  -8   5   24.50    1.80
  -7  -8   5   25.10    2.10
   6   8  -5   53.69    3.00
   6   8  -5   60.19    2.90
  -6  -8   5   59.49    2.80
  -6  -8   5   54.09    2.90
   5   8  -5    1.00    0.90
   5   8  -5    2.00    0.90
  -5  -8   5    2.00    0.80
  -5  -8   5    0.80    0.80
   4   8  -5    2.80    0.90
   4   8  -5    1.10    0.80
  -4  -8   5    4.00    0.80
  -4  -8   5    1.80    0.80
   3   8  -5   28.70    1.80
   3   8  -5   29.70    1.80
  -3  -8   5   28.30    1.80
  -3  -8   5   28.70    1.70
   2   8  -5    6.00    0.80
   2   8  -5    4.80    0.80
  -2  -8   5    4.30    0.80
  -2  -8   5    4.60    0.80
   1   8  -5   13.00    1.10
   1   8  -5   11.70    1.10
  -1  -8   5   11.80    1.10
   0   8  -5   16.50    1.30
   0   8  -5   16.10    1.10
   0   8  -5   16.30    1.30
   0  -8   5   19.40    1.40
   0  -8   5   16.60    1.40
  -1   8  -5   95.49    3.70
  -1   8  -5   95.19    3.60
   1  -8   5   94.69    3.70
   1  -8   5   98.79    3.80
  -2   8  -5  231.18    7.70
  -2   8  -5  227.38    7.80
   2  -8   5  229.78    7.90
   2  -8   5  232.68    8.10
  -3   8  -5   32.80    1.70
  -3   8  -5   32.60    1.80
   3  -8   5   35.00    1.90
   3  -8   5   33.50    2.20
  -4   8  -5  121.69    4.50
  -4   8  -5  121.19    4.60
   4  -8   5  125.39    5.10
   4  -8   5  126.09    4.70
  -5   8  -5   81.99    3.40
  -5   8  -5   86.09    3.30
   5  -8   5   83.59    4.10
  -6   8  -5   18.20    1.50
   6  -8   5   20.10    2.20
  -7   8  -5   -0.30    0.70
   7  -8   5   -0.50    1.10
  -8   8  -5    2.10    0.80
   8  -8   5   -0.90    1.30
  -9   8  -5    7.90    1.60
   9  -8   5    7.20    2.00
  10   7  -5    8.20    1.60
  10   7  -5    8.10    1.70
 -10  -7   5   10.20    1.70
 -10  -7   5   10.00    1.40
   9   7  -5   19.40    1.90
   9   7  -5   16.20    1.90
  -9  -7   5   14.00    1.80
  -9  -7   5   16.60    1.60
   8   7  -5    2.70    1.10
   8   7  -5    2.80    1.10
  -8  -7   5    2.70    0.90
  -8  -7   5    3.80    1.10
   7   7  -5    0.10    0.80
   7   7  -5   -0.20    0.90
  -7  -7   5    0.70    0.80
  -7  -7   5   -0.40    0.60
   6   7  -5   99.89    4.10
   6   7  -5   94.09    4.10
  -6  -7   5   92.49    4.10
  -6  -7   5   96.39    3.90
   5   7  -5   85.49    3.60
   5   7  -5   81.29    3.60
  -5  -7   5   83.79    3.60
  -5  -7   5   85.39    3.40
   4   7  -5  127.89    4.80
   4   7  -5  126.39    4.80
  -4  -7   5  125.69    4.80
  -4  -7   5  124.09    4.60
   3   7  -5   51.89    2.40
   3   7  -5   52.19    2.40
  -3  -7   5   54.19    2.40
  -3  -7   5   52.49    2.40
   2   7  -5    3.10    0.70
   2   7  -5    3.90    0.60
  -2  -7   5    2.60    0.70
  -2  -7   5    3.50    0.70
   1   7  -5   36.50    1.70
   1   7  -5   37.20    1.80
  -1  -7   5   39.80    2.00
  -1  -7   5   35.80    1.80
   0   7  -5   52.29    2.10
   0   7  -5   52.29    2.30
   0  -7   5   54.99    2.20
   0  -7   5   50.89    2.30
  -1   7  -5   98.99    3.80
  -1   7  -5  102.19    3.70
  -1   7  -5  103.69    3.50
   1  -7   5  103.59    3.90
   1  -7   5  100.59    3.80
  -2   7  -5  214.38    7.20
  -2   7  -5  220.88    7.40
   2  -7   5  211.88    7.50
   2  -7   5  220.48    7.40
  -3   7  -5   63.89    2.60
  -3   7  -5   62.29    2.50
   3  -7   5   61.49    3.00
   3  -7   5   64.29    2.70
  -4   7  -5   27.60    1.50
  -4   7  -5   27.80    1.60
   4  -7   5   24.40    2.00
   4  -7   5   28.30    1.70
  -5   7  -5   80.79    3.20
  -5   7  -5   83.29    3.30
   5  -7   5   83.59    4.00
  -6   7  -5   13.40    1.20
  -6   7  -5   11.90    1.20
   6  -7   5   12.80    1.80
  -7   7  -5    4.70    0.90
   7  -7   5    4.90    1.40
  -8   7  -5   21.90    1.70
   8  -7   5   23.10    2.70
   9  -7   5    2.20    1.70
  11   6  -5    1.00    1.30
  11   6  -5    1.20    1.30
 -11  -6   5    0.40    0.90
 -11  -6   5    0.50    1.10
  10   6  -5    1.00    1.20
  10   6  -5    0.90    1.10
 -10  -6   5    0.50    1.00
 -10  -6   5    1.40    0.80
   9   6  -5    0.50    1.00
   9   6  -5   -0.20    1.00
  -9  -6   5    0.70    1.00
  -9  -6   5   -0.90    0.70
   8   6  -5   -1.30    0.80
   8   6  -5   -0.20    0.90
  -8  -6   5   -1.00    0.70
  -8  -6   5   -1.40    0.80
   7   6  -5    1.20    0.90
   7   6  -5   -0.30    0.80
  -7  -6   5   -0.70    0.60
  -7  -6   5    0.60    0.80
   6   6  -5   32.50    2.20
   6   6  -5   34.30    2.10
  -6  -6   5   35.10    2.20
  -6  -6   5   39.10    2.00
   5   6  -5  303.87   10.30
   5   6  -5  303.77   10.20
  -5  -6   5  310.67   10.20
  -5  -6   5  303.17   10.30
   4   6  -5  217.08    7.50
   4   6  -5  222.48    7.60
  -4  -6   5  217.98    7.50
  -4  -6   5  221.18    7.60
   3   6  -5   17.20    1.20
   3   6  -5   18.70    1.20
  -3  -6   5   19.00    1.20
  -3  -6   5   18.00    1.20
   2   6  -5   23.20    1.30
   2   6  -5   21.00    1.30
  -2  -6   5   21.70    1.30
  -2  -6   5   23.50    1.30
   1   6  -5   83.99    3.10
   1   6  -5   81.59    3.00
  -1  -6   5   81.59    2.80
  -1  -6   5   80.19    3.10
   0   6  -5  120.39    4.00
   0   6  -5  114.39    4.10
   0  -6   5  112.69    4.00
   0  -6   5  114.59    4.20
  -1   6  -5    5.20    0.50
  -1   6  -5    4.30    0.60
  -1   6  -5    5.30    0.70
   1  -6   5    5.20    0.70
   1  -6   5    5.40    0.70
  -2   6  -5    9.40    0.80
  -2   6  -5   10.10    0.80
  -2   6  -5   10.50    0.90
   2  -6   5   10.80    0.90
  -3   6  -5   47.90    2.10
  -3   6  -5   45.90    2.00
   3  -6   5   48.40    2.40
   3  -6   5   48.70    2.10
  -4   6  -5    4.50    0.70
  -4   6  -5    5.00    0.70
   4  -6   5    5.20    0.70
   4  -6   5    4.50    1.00
  -5   6  -5   16.20    1.20
  -5   6  -5   15.90    1.30
   5  -6   5   17.70    1.90
  -6   6  -5    2.10    0.70
  -6   6  -5    2.20    0.70
   6  -6   5    1.30    1.10
  -7   6  -5    5.60    0.90
  -7   6  -5    4.70    0.90
   7  -6   5    6.40    1.50
   8  -6   5    2.60    1.40
   9  -6   5    0.70    1.50
  11   5  -5    6.50    1.50
  11   5  -5    3.90    1.40
 -11  -5   5    4.90    1.30
 -11  -5   5    6.50    1.40
  10   5  -5    1.40    1.10
  10   5  -5    0.70    1.10
 -10  -5   5    0.10    1.00
 -10  -5   5   -0.10    0.80
   9   5  -5    1.50    1.00
   9   5  -5   -0.10    1.00
  -9  -5   5   -1.30    0.80
  -9  -5   5    0.30    0.70
   8   5  -5   61.69    3.10
   8   5  -5   60.69    3.20
  -8  -5   5   62.29    3.10
  -8  -5   5   62.29    2.90
   7   5  -5    0.90    0.80
   7   5  -5    1.00    0.80
  -7  -5   5    1.90    0.80
  -7  -5   5    0.80    0.70
   6   5  -5   13.20    1.40
   6   5  -5   15.10    1.30
  -6  -5   5   16.10    1.30
  -6  -5   5   15.90    1.40
   5   5  -5  123.69    4.50
   5   5  -5  120.59    4.60
  -5  -5   5  122.39    4.60
  -5  -5   5  123.39    4.40
   4   5  -5   34.80    1.70
   4   5  -5   31.50    1.70
  -4  -5   5   29.40    1.60
  -4  -5   5   30.20    1.70
   3   5  -5   66.09    2.70
   3   5  -5   62.79    2.60
  -3  -5   5   70.39    2.60
  -3  -5   5   66.79    2.70
   2   5  -5   17.10    1.10
   2   5  -5   18.70    1.10
  -2  -5   5   17.40    1.10
  -2  -5   5   17.50    1.10
   1   5  -5   24.20    1.30
   1   5  -5   25.30    1.20
  -1  -5   5   23.40    1.30
  -1  -5   5   26.20    1.10
   0   5  -5   66.09    2.60
   0   5  -5   68.49    2.50
   0  -5   5   72.49    2.70
   0  -5   5   66.99    2.50
  -1   5  -5   44.90    1.90
  -1   5  -5   45.70    1.90
  -1   5  -5   46.80    1.80
   1  -5   5   46.20    2.00
   1  -5   5   46.70    2.00
  -2   5  -5  191.28    6.40
  -2   5  -5  198.88    6.30
  -2   5  -5  186.68    6.40
   2  -5   5  190.38    6.60
   2  -5   5  195.48    6.50
  -3   5  -5  293.67    9.60
  -3   5  -5  304.57    9.70
   3  -5   5  294.97    9.70
   3  -5   5  288.77   10.00
  -4   5  -5    2.90    0.60
  -4   5  -5    1.60    0.50
   4  -5   5    2.50    0.80
  -5   5  -5   -0.60    0.50
  -5   5  -5   -0.90    0.40
   5  -5   5    1.10    1.00
  -6   5  -5    0.70    0.60
  -6   5  -5    1.30    0.60
   6  -5   5    0.00    1.00
  -7   5  -5    5.50    0.90
  -7   5  -5    3.70    1.10
   7  -5   5    3.40    1.40
  -8   5  -5    1.30    0.90
   8  -5   5   -0.30    1.30
   9  -5   5   -0.70    1.50
  12   4  -5    9.30    1.80
  11   4  -5    2.10    1.20
  11   4  -5    1.60    1.80
 -11  -4   5    2.20    1.00
  10   4  -5   43.40    2.80
  10   4  -5   40.10    2.50
 -10  -4   5   41.10    2.60
 -10  -4   5   35.50    2.30
   9   4  -5   11.20    1.50
   9   4  -5   11.20    1.40
  -9  -4   5   10.40    1.40
  -9  -4   5   10.70    1.20
   8   4  -5   15.70    1.50
   8   4  -5   14.80    1.60
  -8  -4   5   17.90    1.40
  -8  -4   5   15.80    1.50
   7   4  -5    7.10    1.00
   7   4  -5    5.50    1.00
  -7  -4   5    8.00    1.10
  -7  -4   5    8.90    1.00
   6   4  -5    2.00    0.70
   6   4  -5    1.40    0.70
  -6  -4   5    2.30    0.70
   5   4  -5   11.50    1.10
   5   4  -5   13.10    1.10
  -5  -4   5   11.90    1.10
  -5  -4   5   13.80    1.00
   4   4  -5   -0.30    0.50
   4   4  -5    0.50    0.50
  -4  -4   5   -0.40    0.40
   3   4  -5   39.00    1.80
   3   4  -5   40.10    1.80
  -3  -4   5   39.90    1.80
  -3  -4   5   36.00    1.70
   2   4  -5   15.30    1.00
   2   4  -5   14.80    1.00
  -2  -4   5   11.60    0.90
   1   4  -5    6.70    0.60
   1   4  -5    5.10    0.60
  -1  -4   5    6.30    0.50
  -1  -4   5    5.30    0.60
   0   4  -5   20.40    1.10
   0   4  -5   18.50    1.00
   0  -4   5   16.90    1.00
   0  -4   5   16.20    1.10
  -1   4  -5  145.89    4.90
  -1   4  -5  141.39    4.90
  -1   4  -5  144.89    4.80
   1  -4   5  142.09    4.90
   1  -4   5  145.29    5.00
  -2   4  -5   10.50    0.70
  -2   4  -5   10.70    0.80
  -2   4  -5    8.20    0.70
   2  -4   5    9.30    0.80
   2  -4   5   12.40    1.10
  -3   4  -5  221.98    7.10
  -3   4  -5  216.68    7.10
  -3   4  -5  214.08    7.20
   3  -4   5  219.28    7.60
   3  -4   5  214.28    7.20
  -4   4  -5   84.09    3.00
  -4   4  -5   81.29    3.10
   4  -4   5   79.09    3.60
  -5   4  -5   17.00    1.10
  -5   4  -5   14.60    1.20
   5  -4   5   15.80    1.70
  -6   4  -5   65.19    2.80
  -6   4  -5   65.39    2.60
   6  -4   5   62.79    3.40
  -7   4  -5    2.30    0.80
   7  -4   5    3.40    1.40
  -8   4  -5    5.30    1.00
   8  -4   5    4.30    1.60
   9  -4   5   13.70    2.40
  12   3  -5   -0.20    1.30
 -12  -3   5   -0.40    1.00
  11   3  -5    1.70    1.20
 -11  -3   5    0.70    0.90
  10   3  -5   47.80    2.90
  10   3  -5   49.50    2.70
 -10  -3   5   50.59    2.60
 -10  -3   5   47.50    2.80
   9   3  -5    4.10    1.00
   9   3  -5    2.80    1.00
  -9  -3   5    5.10    1.00
  -9  -3   5    4.30    1.00
   7   3  -5   20.30    2.10
   7   3  -5   15.40    1.40
   7   3  -5   15.80    1.40
  -7  -3   5   17.70    1.40
  -7  -3   5   15.70    1.20
   6   3  -5    7.10    0.90
   6   3  -5    6.70    0.80
   6   3  -5    5.80    0.80
  -6  -3   5    7.10    0.90
   5   3  -5  197.08    6.90
   5   3  -5  200.18    6.60
   5   3  -5  199.68    6.80
  -5  -3   5  208.68    6.70
  -5  -3   5  193.18    6.80
   4   3  -5  771.82   24.70
   4   3  -5  781.62   24.80
   4   3  -5  821.82   24.50
  -4  -3   5  778.12   24.70
  -4  -3   5  765.72   24.70
   3   3  -5  156.18    5.40
   3   3  -5  161.38    5.30
  -3  -3   5  155.98    5.30
  -3  -3   5  155.68    5.30
   2   3  -5   14.00    0.90
   2   3  -5   13.20    0.90
  -2  -3   5   13.90    0.80
   1   3  -5    7.80    0.70
   1   3  -5    8.20    0.70
  -1  -3   5    8.30    0.70
   0   3  -5   59.29    2.10
   0   3  -5   54.69    2.10
   0  -3   5   56.29    2.10
   0  -3   5   54.19    2.20
  -1   3  -5   72.29    2.70
  -1   3  -5   76.49    2.70
  -1   3  -5   73.69    2.60
   1  -3   5   71.59    2.60
  -2   3  -5    0.60    0.40
  -2   3  -5    1.10    0.40
  -2   3  -5    0.70    0.30
   2  -3   5    1.00    0.60
   2  -3   5    1.00    0.30
  -3   3  -5  205.18    6.50
  -3   3  -5  199.88    6.70
  -3   3  -5  200.18    6.60
   3  -3   5  205.48    6.50
   3  -3   5  183.78    7.00
  -4   3  -5  253.07    8.90
  -4   3  -5  266.77    8.70
  -4   3  -5  263.27    8.90
   4  -3   5  295.37    9.50
  -5   3  -5    8.30    0.90
  -5   3  -5    9.00    0.80
   5  -3   5    9.80    1.50
  -6   3  -5   91.59    3.80
   6  -3   5  100.99    4.50
  -7   3  -5    5.00    0.90
   7  -3   5    8.00    1.60
  -8   3  -5   -0.30    0.70
   8  -3   5    0.50    1.30
  -9   3  -5    1.90    1.00
   9  -3   5    1.50    1.70
 -12  -2   5    4.10    1.30
  11   2  -5   -0.20    1.00
 -11  -2   5   -0.40    0.80
  10   2  -5   -1.10    0.80
 -10  -2   5   -0.80    0.70
   9   2  -5   39.70    2.20
   9   2  -5   39.90    2.40
  -9  -2   5   38.20    2.10
  -9  -2   5   38.00    2.20
   8   2  -5    4.60    0.90
   8   2  -5    3.20    1.00
   8   2  -5    4.80    1.00
  -8  -2   5    4.10    0.90
  -8  -2   5    4.90    0.90
   7   2  -5   -0.90    0.60
   7   2  -5    0.60    0.60
   7   2  -5    0.60    0.60
  -7  -2   5    0.30    0.50
  -7  -2   5    0.00    0.60
   6   2  -5   29.70    1.60
   6   2  -5   30.30    1.70
   6   2  -5   28.70    1.50
  -6  -2   5   28.70    1.50
  -6  -2   5   30.10    1.60
   5   2  -5   67.39    2.70
   5   2  -5   69.59    2.70
   5   2  -5   71.69    2.80
  -5  -2   5   72.49    2.70
  -5  -2   5   69.09    2.70
   4   2  -5  379.86   12.00
   4   2  -5  370.46   12.10
   4   2  -5  382.16   12.20
  -4  -2   5  380.46   12.10
  -4  -2   5  374.66   12.10
   3   2  -5   11.10    0.80
   3   2  -5   10.60    0.90
   3   2  -5    9.80    0.70
  -3  -2   5   10.30    0.70
   2   2  -5   95.29    3.30
   2   2  -5   93.99    3.20
   2   2  -5   91.99    3.10
  -2  -2   5   89.59    3.10
  -2  -2   5   87.19    3.10
   1   2  -5  115.39    3.80
   1   2  -5  111.19    3.80
  -1  -2   5  111.19    3.70
  -1  -2   5  106.39    3.70
   0   2  -5   16.00    0.90
   0   2  -5   16.40    0.90
   0  -2   5   14.70    1.10
   0  -2   5   14.60    0.80
  -1   2  -5  183.88    5.80
  -1   2  -5  180.38    6.00
  -1   2  -5  184.08    6.00
   1  -2   5  173.98    6.20
   1  -2   5  179.98    5.90
  -2   2  -5  233.98    7.70
  -2   2  -5  242.78    7.50
  -2   2  -5  235.68    7.70
   2  -2   5  226.48    8.00
   2  -2   5  227.58    7.50
  -3   2  -5    6.40    0.70
  -3   2  -5    6.90    0.60
  -3   2  -5    6.20    0.70
   3  -2   5    6.50    1.00
  -4   2  -5  176.48    5.60
  -4   2  -5  176.48    6.00
  -4   2  -5  170.98    5.90
   4  -2   5  162.98    6.40
  -5   2  -5  138.59    5.10
  -5   2  -5  148.29    5.20
   5  -2   5  139.99    5.80
  -6   2  -5    0.80    0.70
   6  -2   5    2.90    1.30
  -7   2  -5    1.60    0.80
   7  -2   5    0.50    1.30
  -8   2  -5    3.90    1.00
   8  -2   5    2.30    1.60
  -9   2  -5    2.20    1.00
   9  -2   5    1.10    1.70
 -12  -1   5    0.10    1.00
 -11  -1   5    5.10    1.10
  10   1  -5   -1.20    0.70
 -10  -1   5    0.40    0.80
   9   1  -5   84.79    3.90
   9   1  -5   83.09    3.60
  -9  -1   5   81.29    3.40
   8   1  -5   11.40    1.40
   8   1  -5   12.30    1.20
   8   1  -5   11.00    1.30
  -8  -1   5   11.00    1.10
  -8  -1   5   10.80    1.00
   7   1  -5   25.70    1.70
   7   1  -5   24.80    1.80
   7   1  -5   24.40    1.50
  -7  -1   5   30.00    1.50
  -7  -1   5   25.10    1.50
   6   1  -5    1.80    0.50
   6   1  -5    2.10    0.70
   6   1  -5    1.50    0.60
  -6  -1   5    1.90    0.50
  -6  -1   5    2.60    0.60
   5   1  -5    4.00    0.60
   5   1  -5    3.70    0.50
   5   1  -5    3.80    0.70
  -5  -1   5    4.60    0.60
  -5  -1   5    3.60    0.50
   4   1  -5   34.00    1.50
   4   1  -5   34.00    1.60
   4   1  -5   32.80    1.60
  -4  -1   5   33.70    1.50
  -4  -1   5   33.60    1.40
   3   1  -5  443.16   13.80
   3   1  -5  442.06   13.90
   3   1  -5  429.56   14.00
  -3  -1   5  432.06   13.80
   2   1  -5 2825.12   87.69
   2   1  -5 2857.81   87.89
   2   1  -5 2874.81   87.79
  -2  -1   5 2760.02   87.69
  -2  -1   5 2835.02   87.79
   1   1  -5  680.63   19.70
   1   1  -5  600.84   19.60
   1   1  -5  599.64   19.70
  -1  -1   5  644.54   19.70
  -1  -1   5  601.04   19.50
   0   1  -5    1.60    0.40
   0   1  -5    2.30    0.50
   0  -1   5    1.90    0.30
   0  -1   5    0.50    0.50
  -1   1  -5   24.10    1.00
  -1   1  -5   23.70    1.30
  -1   1  -5   24.60    1.20
   1  -1   5   25.00    1.00
   1  -1   5   22.30    1.60
  -2   1  -5  105.39    3.40
  -2   1  -5  104.69    3.70
  -2   1  -5  102.59    3.70
   2  -1   5   98.09    4.00
  -3   1  -5   54.39    2.20
  -3   1  -5   51.29    1.80
  -3   1  -5   53.09    2.30
   3  -1   5   49.80    2.60
  -4   1  -5  107.39    4.00
  -4   1  -5  103.79    3.90
   4  -1   5   99.49    4.40
  -5   1  -5   23.10    1.70
  -5   1  -5   21.20    1.50
   5  -1   5   21.70    2.10
  -6   1  -5   12.90    1.30
  -6   1  -5   12.30    1.40
   6  -1   5   13.20    1.90
  -7   1  -5    4.30    1.00
   7  -1   5    4.90    1.60
  -8   1  -5    0.30    0.90
   8  -1   5   -1.00    1.40
  -9   1  -5    0.60    1.00
   9  -1   5    1.80    1.80
 -12   0   5    0.00    1.00
  11   0  -5    9.60    2.40
 -11   0   5   10.00    1.30
  10   0  -5   -0.50    0.90
  10   0  -5   -0.10    1.00
 -10   0   5    1.10    0.80
   9   0  -5  212.28    7.90
   9   0  -5  204.68    7.50
  -9   0   5  214.38    7.30
   8   0  -5   52.39    2.60
   8   0  -5   59.89    3.00
  -8   0   5   57.19    2.50
   7   0  -5   57.59    2.70
   7   0  -5   59.99    2.50
   7   0  -5   61.99    3.00
  -7   0   5   70.09    2.60
  -7   0   5   63.29    2.50
   6   0  -5  110.89    4.00
   6   0  -5  117.79    4.20
   6   0  -5  112.79    4.40
  -6   0   5  114.39    4.00
  -6   0   5  120.49    4.10
   5   0  -5   52.49    2.40
   5   0  -5   58.59    2.30
   5   0  -5   51.49    2.10
  -5   0   5   56.59    2.10
  -5   0   5   61.19    2.20
   4   0  -5  241.18    8.70
   4   0  -5  264.97    8.60
   4   0  -5  257.27    8.40
  -4   0   5  286.67    8.50
   3   0  -5   35.70    1.40
   3   0  -5   37.10    1.70
   3   0  -5   37.80    1.70
  -3   0   5   40.50    1.50
   2   0  -5   47.00    1.80
   2   0  -5   46.00    2.00
   2   0  -5   47.10    2.00
  -2   0   5   48.10    2.00
  -2   0   5   50.29    1.70
   1   0  -5 2073.39   65.19
   1   0  -5 2142.99   64.99
   1   0  -5 2004.20   65.19
  -1   0   5 2126.79   65.19
  -1   0   5 2126.09   64.89
   0   0  -5 1614.74   51.09
   0   0  -5 1638.64   51.19
   0   0  -5 1742.33   50.99
   0   0   5 1723.53   51.19
   0   0   5 1476.75   50.69
  -1   0  -5   51.69    2.20
  -1   0  -5   56.99    2.20
   1   0   5   56.29    2.50
  -2   0  -5    2.00    0.20
  -2   0  -5    2.10    0.50
  -2   0  -5    1.00    0.50
   2   0   5    2.20    0.80
  -3   0  -5   29.90    1.70
  -3   0  -5   31.30    1.60
   3   0   5   31.60    2.10
  -4   0  -5   11.20    1.10
  -4   0  -5   13.20    1.10
   4   0   5   12.20    1.60
  -5   0  -5    1.20    0.80
  -5   0  -5    0.10    0.60
   5   0   5    2.40    1.20
  -6   0  -5   68.59    3.00
  -6   0  -5   60.19    3.10
   6   0   5   66.79    3.80
  -7   0  -5   10.50    1.40
  -7   0  -5    8.60    1.20
   7   0   5    9.00    1.80
   7   0   5   10.90    1.60
  -8   0  -5    2.90    1.00
   8   0   5    6.40    1.90
  -9   0  -5    1.50    1.10
   9   0   5    2.80    2.00
  12  -1  -5    2.10    1.80
 -12   1   5    0.50    1.00
  11  -1  -5   15.50    2.20
 -11   1   5   17.20    1.60
  10  -1  -5    8.90    1.60
 -10   1   5    8.30    1.10
   9  -1  -5   50.49    2.60
   9  -1  -5   51.59    3.10
  -9   1   5   52.29    2.40
   8  -1  -5  197.18    7.30
   8  -1  -5  201.28    6.80
  -8   1   5  188.28    6.70
   7  -1  -5   25.40    1.60
   7  -1  -5   22.00    1.90
  -7   1   5   23.90    1.30
   6  -1  -5    6.90    0.80
   6  -1  -5    5.90    0.90
   6  -1  -5    7.30    0.90
  -6   1   5    4.40    0.60
   5  -1  -5    2.00    0.50
   5  -1  -5    2.70    0.70
   5  -1  -5    3.90    0.40
  -5   1   5    3.10    0.50
   4  -1  -5  309.17    9.80
   4  -1  -5  288.77    9.60
   4  -1  -5  297.57    9.30
  -4   1   5  281.57    9.40
   3  -1  -5  186.18    5.80
   3  -1  -5  180.68    6.10
   3  -1  -5  184.78    6.30
  -3   1   5  171.88    5.80
   2  -1  -5   57.59    2.40
   2  -1  -5   60.79    2.30
   2  -1  -5   59.29    2.10
  -2   1   5   58.29    2.00
  -2   1   5   56.59    2.40
   1  -1  -5  377.96   11.80
   1  -1  -5  361.16   12.10
   1  -1  -5  372.76   12.00
  -1   1   5  372.06   12.00
  -1   1   5  370.06   11.60
   0  -1  -5  537.65   16.70
   0  -1  -5  512.05   16.80
   0  -1  -5  524.25   16.50
   0   1   5  516.55   16.70
  -1  -1  -5   71.19    2.90
  -1  -1  -5   71.39    3.00
  -1  -1  -5   71.89    2.70
   1   1   5   74.99    3.00
  -2  -1  -5   18.60    1.10
  -2  -1  -5   16.90    1.20
   2   1   5   17.60    1.60
  -3  -1  -5   14.00    1.10
  -3  -1  -5   12.60    1.20
   3   1   5   15.90    1.70
  -4  -1  -5  133.59    5.10
  -4  -1  -5  133.49    4.90
  -5  -1  -5  363.36   12.60
  -5  -1  -5  382.96   12.50
   5   1   5  376.76   13.10
  -6  -1  -5    0.50    0.80
  -6  -1  -5    2.30    0.90
   6   1   5    1.70    1.30
  -7  -1  -5   23.10    2.00
  -7  -1  -5   22.00    2.10
   7   1   5   30.40    2.50
   7   1   5   25.40    2.60
  -8  -1  -5   11.30    1.50
   8   1   5   16.50    2.40
   8   1   5   10.10    2.10
  -9  -1  -5    1.10    1.20
   9   1   5    4.60    1.90
  12  -2  -5    3.30    1.50
 -12   2   5    0.80    1.00
  11  -2  -5   27.20    2.70
 -11   2   5   25.90    1.90
  10  -2  -5   21.10    2.20
 -10   2   5   18.60    1.60
   9  -2  -5   35.00    2.70
  -9   2   5   31.90    1.90
   8  -2  -5  196.18    7.40
   8  -2  -5  196.98    6.70
  -8   2   5  185.98    6.60
   7  -2  -5   69.39    3.30
   7  -2  -5   70.59    2.80
  -7   2   5   67.09    2.70
   6  -2  -5   38.80    1.80
   6  -2  -5   36.00    2.10
  -6   2   5   37.40    1.70
   5  -2  -5  178.78    6.40
   5  -2  -5  182.38    6.10
  -5   2   5  173.88    5.90
   4  -2  -5   52.09    2.50
   4  -2  -5   53.99    2.20
   4  -2  -5   53.69    1.80
  -4   2   5   53.49    2.00
   3  -2  -5   10.20    0.60
   3  -2  -5    8.20    1.00
   3  -2  -5   14.20    0.90
  -3   2   5    9.80    0.60
   2  -2  -5   14.30    1.00
   2  -2  -5   16.50    1.30
   2  -2  -5   14.80    0.80
  -2   2   5   14.90    0.70
  -2   2   5   16.50    1.30
   1  -2  -5   49.20    1.90
   1  -2  -5   51.89    2.10
   1  -2  -5   50.49    2.30
  -1   2   5   49.80    1.70
  -1   2   5   48.10    2.30
   0  -2  -5   13.50    0.90
   0  -2  -5   18.40    1.40
   0  -2  -5   17.40    1.20
   0   2   5   15.60    1.30
  -1  -2  -5  634.54   20.40
  -1  -2  -5  641.74   20.10
  -1  -2  -5  639.54   20.30
   1   2   5  617.24   20.30
  -2  -2  -5   72.79    3.00
  -2  -2  -5   71.49    2.80
   2   2   5   69.39    3.20
  -3  -2  -5   55.29    2.40
  -3  -2  -5   60.89    2.70
   3   2   5   56.09    3.10
  -4  -2  -5   22.50    1.80
  -4  -2  -5   21.70    1.50
   4   2   5   23.30    2.20
  -5  -2  -5  213.08    7.90
  -5  -2  -5  210.78    7.60
   5   2   5  225.08    8.40
  -6  -2  -5   11.50    1.40
  -6  -2  -5   12.50    1.60
   6   2   5   13.20    2.10
  -7  -2  -5    8.80    1.50
  -7  -2  -5    7.70    1.30
   7   2   5    7.90    1.50
   7   2   5   10.10    2.10
  -8  -2  -5    0.10    1.20
  -8  -2  -5   -0.60    1.00
   8   2   5    1.60    1.70
   8   2   5    2.30    1.30
  12  -3  -5    4.10    1.70
 -12   3   5    3.50    1.10
  11  -3  -5   16.60    2.30
 -11   3   5   17.70    1.60
  10  -3  -5    1.20    1.20
 -10   3   5    3.20    0.90
   9  -3  -5   19.50    2.20
  -9   3   5   23.70    1.60
   8  -3  -5   24.50    2.30
  -8   3   5   25.90    1.60
   7  -3  -5  248.28    8.10
   7  -3  -5  242.58    8.80
  -7   3   5  237.28    8.10
   6  -3  -5   69.49    3.30
   6  -3  -5   70.09    2.70
  -6   3   5   68.09    2.70
   3  -3  -5  259.57    8.40
   3  -3  -5  234.88    8.70
   3  -3  -5  256.97    8.10
  -3   3   5  264.77    8.20
   2  -3  -5   69.89    2.30
   2  -3  -5   66.59    2.60
   2  -3  -5   64.39    2.90
  -2   3   5   58.89    2.80
  -2   3   5   67.59    2.30
   1  -3  -5  101.19    3.70
   1  -3  -5   87.29    3.90
   1  -3  -5  103.89    3.50
  -1   3   5  103.79    3.30
  -1   3   5  100.99    3.90
  -1  -3  -5   72.69    2.80
  -1  -3  -5   73.09    3.10
  -1  -3  -5   71.99    3.00
   1   3   5   69.09    3.10
  -2  -3  -5   77.29    3.30
  -2  -3  -5   76.59    3.00
   2   3   5   76.99    3.50
  -3  -3  -5  115.59    4.40
  -3  -3  -5  113.49    4.70
   3   3   5  124.29    5.00
  -5  -3  -5    6.40    1.20
   5   3   5    2.80    1.30
  -6  -3  -5    1.40    1.00
  -6  -3  -5    1.40    0.80
   6   3   5    2.10    1.40
   6   3   5   -0.80    1.10
  -7  -3  -5   -0.40    1.00
  -7  -3  -5    0.70    1.00
   7   3   5   -0.20    1.50
   7   3   5    0.90    1.20
  -8  -3  -5    2.80    1.20
  -8  -3  -5   -0.80    1.30
   8   3   5    3.90    1.90
   8   3   5    2.60    1.40
  12  -4  -5    1.40    1.60
 -12   4   5    0.20    0.90
  11  -4  -5    1.40    1.40
 -11   4   5    0.70    0.90
  10  -4  -5   50.09    3.60
 -10   4   5   53.59    2.70
   9  -4  -5   11.90    1.80
  -9   4   5    8.20    1.00
   8  -4  -5    1.00    1.10
  -8   4   5    0.90    0.60
   7  -4  -5   16.40    1.80
  -7   4   5   17.70    1.30
   6  -4  -5   56.79    2.40
   6  -4  -5   51.99    3.00
  -6   4   5   58.29    2.30
   5  -4  -5   87.59    3.30
   5  -4  -5   84.79    3.90
  -5   4   5   88.99    3.20
   4  -4  -5  130.99    4.70
   4  -4  -5  135.69    5.20
  -4   4   5  135.39    4.60
   3  -4  -5   29.70    1.60
   3  -4  -5   30.70    2.00
   3  -4  -5   28.70    1.20
  -3   4   5   29.90    1.30
   2  -4  -5   62.99    2.60
   2  -4  -5   59.29    2.20
   2  -4  -5   62.49    2.90
  -2   4   5   64.69    2.90
  -2   4   5   60.89    2.20
   1  -4  -5  118.29    4.50
   1  -4  -5  118.69    4.30
   1  -4  -5  112.09    3.90
  -1   4   5  111.29    4.40
  -1   4   5  111.89    3.80
   0  -4  -5  302.67   10.10
   0  -4  -5  290.37    9.80
   0  -4  -5  296.77   10.20
   0   4   5  311.57   10.20
  -1  -4  -5   15.00    1.40
  -1  -4  -5   17.00    1.60
  -1  -4  -5   17.50    1.20
   1   4   5   22.20    1.70
  -2  -4  -5   36.70    2.20
  -2  -4  -5   41.30    2.00
  -2  -4  -5   43.30    2.40
   2   4   5   37.60    2.30
  -3  -4  -5   45.80    2.20
  -3  -4  -5   35.80    2.40
  -4  -4  -5    4.90    1.20
  -5  -4  -5   18.40    1.70
  -5  -4  -5   15.60    1.80
   5   4   5   19.40    2.40
  -6  -4  -5    3.70    1.30
  -7  -4  -5   -1.50    1.00
  -7  -4  -5    0.80    1.00
   7   4   5   -2.20    1.10
   7   4   5   -1.20    1.50
  -8  -4  -5    1.90    1.40
  -8  -4  -5    2.50    1.50
   8   4   5    4.50    1.50
   8   4   5    6.80    2.10
  11  -5  -5    0.50    1.40
 -11   5   5    0.80    0.90
  10  -5  -5    2.80    1.40
 -10   5   5    1.70    0.80
   9  -5  -5    0.90    1.20
  -9   5   5    1.60    0.70
   8  -5  -5  146.89    6.30
  -8   5   5  150.28    5.40
   7  -5  -5   84.89    4.20
  -7   5   5   85.59    3.40
   6  -5  -5  104.39    4.60
  -6   5   5  101.39    3.80
   5  -5  -5   38.10    2.50
   5  -5  -5   40.40    1.90
  -5   5   5   39.40    1.80
   4  -5  -5   15.90    1.70
   4  -5  -5   17.40    1.20
  -4   5   5   17.60    1.10
   3  -5  -5   14.50    1.50
   3  -5  -5   14.10    1.20
  -3   5   5   16.60    1.00
   2  -5  -5   29.00    1.30
   2  -5  -5   26.90    2.00
   2  -5  -5   29.70    1.60
  -2   5   5   26.50    2.00
  -2   5   5   27.00    1.20
   1  -5  -5   67.79    2.60
   1  -5  -5   74.19    3.10
   1  -5  -5   70.29    3.30
  -1   5   5   71.39    3.30
   0  -5  -5   81.79    3.40
   0  -5  -5   76.89    3.00
   0  -5  -5   83.19    3.70
   0   5   5   83.39    3.60
  -1  -5  -5    3.40    0.90
  -1  -5  -5    1.60    0.60
  -1  -5  -5    1.60    0.90
   1   5   5    1.20    0.90
  -2  -5  -5    9.80    1.40
  -2  -5  -5   13.00    1.50
  -2  -5  -5   12.70    1.20
   2   5   5   12.10    1.50
  -3  -5  -5   48.80    2.50
  -3  -5  -5   56.59    3.00
   3   5   5   51.09    3.10
  -4  -5  -5   83.49    4.10
  -4  -5  -5   85.09    3.70
   4   5   5   83.29    4.40
  -5  -5  -5   24.20    2.10
  -5  -5  -5   24.90    2.30
   5   5   5   24.30    2.60
  -6  -5  -5    8.50    1.60
  -6  -5  -5    8.60    1.40
   6   5   5    7.80    1.90
   6   5   5    5.60    1.50
  -7  -5  -5    1.60    1.30
  -7  -5  -5    3.30    1.20
   7   5   5    4.70    1.60
   7   5   5    5.10    2.00
  11  -6  -5   14.80    2.50
 -11   6   5   13.90    1.60
  10  -6  -5    6.20    1.80
 -10   6   5    4.70    1.10
   9  -6  -5   13.70    2.10
  -9   6   5   11.60    1.30
   8  -6  -5   31.30    2.90
  -8   6   5   28.70    1.80
   7  -6  -5  102.89    4.90
  -7   6   5  102.09    3.90
   6  -6  -5   28.40    2.50
  -6   6   5   30.00    1.70
   5  -6  -5    5.00    1.30
   5  -6  -5    7.60    0.90
  -5   6   5    8.00    0.80
   4  -6  -5  103.29    4.50
   4  -6  -5   99.09    3.90
  -4   6   5  102.69    3.60
   3  -6  -5   18.70    1.90
   3  -6  -5   26.10    1.60
  -3   6   5   22.70    1.20
   2  -6  -5   70.19    3.00
   2  -6  -5   66.19    3.30
  -2   6   5   63.29    3.20
   1  -6  -5  176.68    6.20
   1  -6  -5  168.08    5.80
   1  -6  -5  169.78    6.50
  -1   6   5  166.38    6.40
   0  -6  -5   15.10    1.70
   0   6   5   11.70    1.50
  -1  -6  -5   50.29    2.40
  -1  -6  -5   48.40    2.90
  -1  -6  -5   56.89    2.80
   1   6   5   52.19    2.90
  -2  -6  -5   25.90    1.70
  -2  -6  -5   23.30    2.00
  -2  -6  -5   24.00    2.10
   2   6   5   22.40    2.20
  -3  -6  -5   23.40    2.00
  -3  -6  -5   19.50    1.60
   3   6   5   13.60    1.90
  -4  -6  -5  127.59    5.10
  -4  -6  -5  131.99    5.50
   4   6   5  121.89    5.70
  -5  -6  -5   24.20    2.10
  -5  -6  -5   26.90    2.50
   5   6   5   24.40    2.30
   5   6   5   24.80    2.70
  -6  -6  -5   12.70    1.70
  -6  -6  -5   14.90    2.10
   6   6   5   10.00    1.80
   6   6   5   15.80    2.50
  11  -7  -5    4.90    1.90
 -11   7   5    5.80    1.20
  10  -7  -5    0.80    1.50
 -10   7   5    0.90    0.90
   9  -7  -5   -0.40    1.30
  -9   7   5   -0.30    0.80
   8  -7  -5   -0.10    1.20
  -8   7   5    1.80    0.80
   7  -7  -5   14.90    2.00
  -7   7   5   16.50    1.30
   6  -7  -5   22.00    2.30
  -6   7   5   17.80    1.40
   5  -7  -5   17.60    2.00
  -5   7   5   20.00    1.30
   4  -7  -5   87.79    4.20
   4  -7  -5   90.49    3.50
  -4   7   5   83.89    3.30
   3  -7  -5   79.19    3.40
   3  -7  -5   79.09    3.90
  -3   7   5   83.89    3.10
   2  -7  -5  137.69    5.20
   2  -7  -5  139.99    5.70
  -2   7   5  135.69    5.50
   1  -7  -5  130.39    5.60
   1  -7  -5  137.19    5.30
  -1   7   5  141.69    5.60
   0  -7  -5   36.30    2.60
   0  -7  -5   38.20    2.30
   0  -7  -5   34.70    1.90
   0   7   5   37.40    2.60
  -1  -7  -5    7.20    1.40
  -1  -7  -5    7.20    1.00
  -1  -7  -5    6.40    1.20
   1   7   5    7.60    1.40
  -2  -7  -5    2.30    0.80
  -2  -7  -5    0.80    0.90
  -2  -7  -5    1.30    1.10
   2   7   5    3.30    1.20
  -3  -7  -5   10.10    1.60
  -3  -7  -5    9.80    1.30
   3   7   5    9.80    1.70
  -4  -7  -5    3.80    1.00
  -4  -7  -5    3.50    1.20
   4   7   5    3.70    1.60
  -5  -7  -5   12.80    1.60
  -5  -7  -5   15.40    2.10
   5   7   5   12.70    1.90
   5   7   5   12.70    2.20
  -6  -7  -5    8.10    1.60
  -6  -7  -5    9.00    1.80
   6   7   5   10.20    2.30
   6   7   5    8.70    1.80
  10  -8  -5    8.40    2.10
 -10   8   5    6.30    1.20
   9  -8  -5   19.00    2.60
  -9   8   5   14.00    1.50
   8  -8  -5    3.50    1.60
  -8   8   5    3.90    0.90
   7  -8  -5   15.20    2.10
  -7   8   5   12.30    1.20
   6  -8  -5   27.40    2.70
  -6   8   5   25.70    1.70
   5  -8  -5    6.40    1.60
  -5   8   5    5.50    0.80
   4  -8  -5    5.00    1.40
  -4   8   5    4.20    0.70
   3  -8  -5   43.00    3.00
   3  -8  -5   42.80    2.30
  -3   8   5   46.20    2.90
   2  -8  -5    0.60    1.10
   2  -8  -5   -0.30    0.70
  -2   8   5    0.10    1.10
   1  -8  -5    5.00    1.00
   1  -8  -5    4.10    1.30
  -1   8   5    5.70    1.30
   0  -8  -5    6.10    1.20
   0  -8  -5    7.80    1.50
   0   8   5    6.40    1.40
  -1  -8  -5    0.70    1.10
  -1  -8  -5    1.30    0.70
  -1  -8  -5    1.10    0.90
   1   8   5    1.10    1.10
  -2  -8  -5   15.00    1.80
  -2  -8  -5   17.40    1.60
  -2  -8  -5   16.20    2.00
   2   8   5   15.50    1.90
  -3  -8  -5    1.40    1.10
  -3  -8  -5    3.80    1.00
   3   8   5    2.60    1.40
  -4  -8  -5   15.20    1.80
  -4  -8  -5   14.20    2.00
   4   8   5   18.80    2.40
   4   8   5   17.30    2.20
  -5  -8  -5   -1.30    0.90
  -5  -8  -5   -1.00    1.10
   5   8   5    0.60    1.30
   5   8   5    0.20    1.50
   9  -9  -5   19.60    2.70
  -9   9   5   20.40    1.80
   8  -9  -5   22.80    2.70
  -8   9   5   24.00    1.80
   7  -9  -5   58.49    3.90
  -7   9   5   58.29    2.70
   6  -9  -5   53.99    3.60
  -6   9   5   48.00    2.40
   5  -9  -5    5.70    1.60
  -5   9   5    4.90    0.90
   4  -9  -5   13.70    2.00
   3  -9  -5   -1.20    1.00
  -3   9   5   -0.30    1.20
   2  -9  -5    0.70    0.80
   2  -9  -5    1.20    1.20
  -2   9   5   -1.00    1.20
   1  -9  -5    1.00    0.80
   1  -9  -5    1.00    1.20
  -1   9   5    1.30    1.20
   0  -9  -5   10.40    1.50
   0  -9  -5    7.90    1.60
   0   9   5   10.90    1.70
  -1  -9  -5   18.60    2.10
  -1  -9  -5   19.70    2.00
   1   9   5   16.60    2.00
  -2  -9  -5    3.30    1.20
  -2  -9  -5    6.30    1.20
  -2  -9  -5    4.60    1.50
   2   9   5    2.20    1.40
  -3  -9  -5    5.00    1.20
  -3  -9  -5    6.70    1.50
   3   9   5    5.50    1.50
   3   9   5    2.50    1.50
  -4  -9  -5   -1.30    1.10
  -4  -9  -5    1.80    1.10
   4   9   5    3.00    1.60
   4   9   5    1.40    1.30
   8 -10  -5   35.70    3.50
  -8  10   5   36.60    2.20
   7 -10  -5   40.30    3.60
  -7  10   5   47.20    2.50
   6 -10  -5   61.89    4.10
  -6  10   5   59.49    2.80
   5 -10  -5   29.80    2.90
   4 -10  -5    4.10    1.50
  -4  10   5    4.00    1.50
   3 -10  -5   17.80    2.30
  -3  10   5   18.30    2.20
   2 -10  -5   12.10    1.90
  -2  10   5   10.10    1.80
   1 -10  -5    0.10    0.80
   1 -10  -5   -0.70    1.10
  -1  10   5    0.10    1.20
   0 -10  -5    0.30    0.90
   0 -10  -5   -0.10    1.20
   0  10   5   -0.40    1.20
  -1 -10  -5    7.40    1.50
  -1 -10  -5    4.90    1.50
   1  10   5    5.60    1.60
  -2 -10  -5    4.40    1.60
  -2 -10  -5    0.80    1.20
   2  10   5    5.00    1.60
  -3 -10  -5    8.80    1.70
  -3 -10  -5   10.20    1.50
   3  10   5   10.40    1.90
   3  10   5   13.20    2.20
   7 -11  -5    8.00    2.00
  -7  11   5    8.90    1.30
   6 -11  -5    0.50    1.60
   5 -11  -5    6.80    1.90
   4 -11  -5    3.40    1.60
   3 -11  -5    1.20    1.40
  -3  11   5    2.00    1.50
   2 -11  -5   13.10    2.10
  -2  11   5   13.90    2.10
   1 -11  -5   21.90    2.50
  -1  11   5   21.50    2.40
   0 -11  -5    5.90    1.40
   0 -11  -5    5.60    1.70
   0  11   5    7.00    1.70
  -1 -11  -5   15.50    2.00
  -1 -11  -5   23.00    2.50
   1  11   5   19.60    2.30
   1  11   5   17.60    2.20
   5 -12  -5   22.90    3.40
  -5  12   5   25.00    3.20
   4 -12  -5   10.60    2.30
  -4  12   5   12.60    2.20
   3 -12  -5    7.80    2.00
  -3  12   5    7.00    1.90
   2 -12  -5   -1.30    1.30
  -2  12   5    2.10    1.50
  -1  12   5    5.70    1.80
   2  15  -6    1.10    1.20
   2  15  -6    0.80    1.10
  -2 -15   6    2.00    1.20
   1  15  -6    0.10    1.10
  -1 -15   6    0.00    1.00
   0  15  -6   -0.30    1.00
   0 -15   6    0.10    1.10
  -1  15  -6    5.60    1.30
   1 -15   6    1.90    1.20
   4  14  -6    1.00    1.10
   4  14  -6   -1.20    1.00
  -4 -14   6    0.80    1.00
  -4 -14   6   -0.10    1.10
   3  14  -6    6.90    1.40
   3  14  -6    3.90    1.20
  -3 -14   6    3.90    1.20
  -3 -14   6    2.70    1.10
   2  14  -6    0.60    0.90
   2  14  -6    0.80    1.10
  -2 -14   6    0.60    1.00
   1  14  -6   14.10    1.70
   1  14  -6   13.00    1.60
  -1 -14   6   14.60    1.80
   0  14  -6   26.30    2.20
   0 -14   6   23.00    2.10
  -1  14  -6    0.70    1.00
   1 -14   6   -0.20    1.00
  -2  14  -6   11.00    1.50
   2 -14   6   14.60    1.70
  -3  14  -6   10.20    1.50
   3 -14   6    9.60    1.60
  -4  14  -6    5.60    1.40
   4 -14   6    3.90    1.40
   6  13  -6    7.20    1.70
   6  13  -6    4.50    1.50
  -6 -13   6    8.10    1.50
  -6 -13   6    5.90    1.60
   5  13  -6   15.90    1.90
   5  13  -6   13.30    1.80
  -5 -13   6   13.30    1.80
  -5 -13   6    9.70    1.60
   4  13  -6   21.20    2.10
   4  13  -6   24.10    2.20
  -4 -13   6   22.40    2.10
  -4 -13   6   22.40    2.10
   3  13  -6   12.10    1.50
  -3 -13   6   14.10    1.60
  -3 -13   6   11.50    1.60
   2  13  -6    3.90    1.10
   2  13  -6    2.90    1.00
  -2 -13   6    4.10    1.10
  -2 -13   6    1.50    0.90
   1  13  -6    2.90    1.00
   1  13  -6    3.90    1.10
  -1 -13   6    2.80    1.10
   0  13  -6    0.20    0.90
   0  13  -6   -0.10    0.80
   0 -13   6   -0.30    0.90
  -1  13  -6   12.30    1.50
   1 -13   6   10.60    1.50
  -2  13  -6   -0.50    0.90
   2 -13   6   -0.80    0.90
  -3  13  -6    9.90    1.40
   3 -13   6    8.60    1.40
  -4  13  -6   16.80    1.70
   4 -13   6   17.00    1.80
  -5  13  -6    2.40    1.10
   5 -13   6   -0.40    1.00
   7  12  -6   -1.40    1.10
   7  12  -6   -1.10    1.20
  -7 -12   6    2.00    1.30
  -7 -12   6   -0.10    0.90
   6  12  -6    2.50    1.20
   6  12  -6    0.30    1.20
  -6 -12   6    1.30    1.00
  -6 -12   6    2.50    1.20
   5  12  -6   29.40    2.40
   5  12  -6   29.10    2.40
  -5 -12   6   26.20    2.20
  -5 -12   6   24.10    2.20
   4  12  -6   20.70    1.90
   4  12  -6   20.60    1.90
  -4 -12   6   19.00    1.90
  -4 -12   6   20.10    1.90
   3  12  -6    0.70    0.90
   3  12  -6    1.70    1.00
  -3 -12   6    0.50    0.90
  -3 -12   6    0.90    0.80
   2  12  -6    4.70    1.10
   2  12  -6    4.60    1.10
  -2 -12   6    5.80    1.10
  -2 -12   6    4.20    1.10
   1  12  -6   23.00    1.80
   1  12  -6   23.00    1.90
  -1 -12   6   23.10    2.00
   0  12  -6    0.30    0.90
   0  12  -6    0.50    0.80
   0 -12   6   -0.10    0.90
  -1  12  -6   46.10    2.40
  -1  12  -6   44.80    2.60
   1 -12   6   48.00    2.70
  -2  12  -6   -1.10    0.80
   2 -12   6   -0.10    0.90
  -3  12  -6    8.90    1.30
   3 -12   6    8.60    1.30
  -4  12  -6   24.90    2.00
   4 -12   6   27.40    2.10
  -5  12  -6   27.50    2.10
   5 -12   6   26.00    2.10
  -6  12  -6    9.80    1.40
   8  11  -6    1.40    1.30
   8  11  -6   -1.60    1.30
  -8 -11   6    0.20    1.30
  -8 -11   6    1.50    1.10
   7  11  -6    1.10    1.20
   7  11  -6    1.50    1.20
  -7 -11   6    1.70    1.00
  -7 -11   6    2.90    1.30
   6  11  -6    1.00    1.00
   6  11  -6    0.00    1.10
  -6 -11   6   -0.80    0.90
  -6 -11   6    1.00    0.80
   5  11  -6    3.30    1.10
   5  11  -6    4.40    1.20
  -5 -11   6    1.50    1.00
  -5 -11   6    3.20    1.00
   4  11  -6   -0.30    0.80
   4  11  -6    0.30    0.80
  -4 -11   6   -0.90    0.70
  -4 -11   6    1.30    0.90
   3  11  -6   85.89    3.80
   3  11  -6   82.19    3.80
  -3 -11   6   86.09    3.90
  -3 -11   6   87.19    3.90
   2  11  -6   14.10    1.50
   2  11  -6   11.80    1.40
  -2 -11   6   14.30    1.50
  -2 -11   6   13.10    1.40
   1  11  -6   21.50    1.80
   1  11  -6   18.80    1.60
  -1 -11   6   22.90    1.80
   0  11  -6   43.80    2.40
   0  11  -6   46.60    2.60
   0 -11   6   43.70    2.50
  -1  11  -6   86.29    3.60
  -1  11  -6   81.49    3.70
   1 -11   6   89.69    3.80
  -2  11  -6    0.80    0.90
  -2  11  -6    2.70    0.80
   2 -11   6    2.30    1.00
  -3  11  -6   29.50    2.00
   3 -11   6   25.60    2.00
  -4  11  -6   50.59    2.60
   4 -11   6   48.60    2.70
  -5  11  -6   17.20    1.60
   5 -11   6   22.10    1.80
   5 -11   6   16.50    2.50
  -6  11  -6   -0.50    0.80
   6 -11   6   -0.30    1.30
  -7  11  -6   -1.20    0.90
   7 -11   6    0.80    1.40
   9  10  -6    0.20    1.30
   9  10  -6   -0.90    1.30
  -9 -10   6    0.80    1.20
  -9 -10   6   -1.10    0.80
   8  10  -6    3.10    1.30
   8  10  -6    3.00    1.40
  -8 -10   6    0.00    1.20
  -8 -10   6    3.10    1.00
   7  10  -6   -0.20    1.00
   7  10  -6   -0.10    1.00
  -7 -10   6    0.90    1.10
  -7 -10   6    0.60    0.80
   6  10  -6    0.60    1.00
   6  10  -6   -0.20    0.90
  -6 -10   6    0.60    1.00
  -6 -10   6   -0.30    0.80
   5  10  -6   12.40    1.50
   5  10  -6   10.00    1.40
  -5 -10   6   13.70    1.50
  -5 -10   6   13.10    1.60
   4  10  -6   81.99    3.60
   4  10  -6   83.29    3.70
  -4 -10   6   78.59    3.60
  -4 -10   6   77.29    3.60
   3  10  -6   96.79    4.00
   3  10  -6   95.49    4.00
  -3 -10   6   95.59    4.10
  -3 -10   6   97.49    4.10
   2  10  -6   42.20    2.40
   2  10  -6   41.80    2.20
  -2 -10   6   46.10    2.40
  -2 -10   6   43.20    2.30
   1  10  -6   12.70    1.30
  -1 -10   6   12.90    1.40
   0  10  -6    9.70    1.10
   0  10  -6    9.50    1.30
   0 -10   6    8.60    1.20
  -1  10  -6    4.10    0.80
  -1  10  -6    0.10    0.80
   1 -10   6    1.70    0.90
  -2  10  -6   40.30    2.20
  -2  10  -6   39.10    2.10
   2 -10   6   38.70    2.30
  -3  10  -6    5.70    0.90
  -3  10  -6    4.30    0.90
   3 -10   6    6.30    1.10
  -4  10  -6   85.69    3.60
   4 -10   6   80.49    4.00
   4 -10   6   79.79    3.60
  -5  10  -6   26.30    1.90
   5 -10   6   27.60    1.90
   5 -10   6   26.10    2.40
  -6  10  -6   22.90    1.90
   6 -10   6   25.20    2.60
  -7  10  -6   -0.90    0.90
   7 -10   6    0.60    1.30
  -8  10  -6    9.30    1.30
   9   9  -6    2.00    1.30
   9   9  -6   -1.00    1.20
  -9  -9   6    1.50    1.20
  -9  -9   6    1.90    1.00
   8   9  -6   10.30    1.60
   8   9  -6   10.00    1.70
  -8  -9   6    8.40    1.40
  -8  -9   6    9.10    1.60
   7   9  -6    1.70    1.10
   7   9  -6    1.70    1.10
  -7  -9   6    1.00    1.00
  -7  -9   6    1.40    0.80
   6   9  -6    3.50    1.10
   6   9  -6    3.80    1.20
  -6  -9   6    3.90    1.00
  -6  -9   6    6.10    1.20
   5   9  -6    0.90    0.80
   5   9  -6   -0.90    0.80
  -5  -9   6   -0.30    0.80
  -5  -9   6    0.70    0.70
   4   9  -6   20.50    1.70
   4   9  -6   21.60    1.80
  -4  -9   6   19.80    1.60
  -4  -9   6   19.30    1.70
   3   9  -6    3.10    0.90
   3   9  -6    3.00    0.80
  -3  -9   6    3.90    0.80
  -3  -9   6    4.40    0.90
   2   9  -6   12.80    1.20
   2   9  -6   12.30    1.20
  -2  -9   6   14.00    1.30
  -2  -9   6   14.50    1.30
   1   9  -6    0.10    0.60
   1   9  -6    0.50    0.50
  -1  -9   6    0.10    0.60
   0   9  -6   33.60    1.90
   0   9  -6   32.50    1.80
   0  -9   6   33.60    2.00
  -1   9  -6   13.70    1.30
  -1   9  -6   13.70    1.20
   1  -9   6   16.50    1.50
  -2   9  -6   11.70    1.20
  -2   9  -6   11.00    1.10
   2  -9   6   12.60    1.20
   2  -9   6   11.50    1.60
  -3   9  -6   26.00    1.60
  -3   9  -6   25.90    1.70
   3  -9   6   24.70    2.00
   3  -9   6   25.00    1.80
  -4   9  -6    4.10    0.90
  -4   9  -6    3.20    0.80
   4  -9   6    4.00    0.90
   4  -9   6    3.30    1.10
  -5   9  -6  118.39    4.50
   5  -9   6  118.69    4.60
   5  -9   6  115.99    5.20
  -6   9  -6    8.40    1.10
   6  -9   6    8.80    1.70
  -7   9  -6   -0.20    0.80
   7  -9   6    1.30    1.30
  -8   9  -6    6.10    1.10
   8  -9   6    4.70    1.70
  10   8  -6    3.20    1.50
  10   8  -6    3.90    1.40
 -10  -8   6    0.80    1.20
 -10  -8   6    4.50    1.10
   9   8  -6    1.80    1.20
   9   8  -6   -1.30    1.10
  -9  -8   6   -0.50    0.80
  -9  -8   6    0.50    1.10
   8   8  -6    3.20    1.10
   8   8  -6    6.30    1.40
  -8  -8   6    3.20    1.20
  -8  -8   6    3.80    1.00
   7   8  -6    4.80    1.20
   7   8  -6    3.90    1.10
  -7  -8   6    4.80    1.00
  -7  -8   6    3.10    1.10
   6   8  -6    0.50    0.90
   6   8  -6    0.80    0.90
  -6  -8   6   -0.90    0.80
  -6  -8   6   -0.60    0.70
   5   8  -6    4.50    1.00
   5   8  -6    5.30    1.00
  -5  -8   6    6.90    1.20
  -5  -8   6    5.10    0.90
   4   8  -6    0.20    0.70
   4   8  -6   -0.60    0.60
  -4  -8   6    0.10    0.70
  -4  -8   6    1.30    0.70
   3   8  -6   80.39    3.30
   3   8  -6   78.29    3.30
  -3  -8   6   79.89    3.30
  -3  -8   6   75.59    3.30
   2   8  -6   14.60    1.20
   2   8  -6   13.30    1.10
  -2  -8   6   11.70    1.10
  -2  -8   6   15.20    1.30
   1   8  -6   39.70    2.10
   1   8  -6   43.60    1.90
  -1  -8   6   42.10    2.10
   0   8  -6    2.20    0.50
   0   8  -6    1.40    0.70
   0   8  -6    1.30    0.60
   0  -8   6    0.60    0.60
  -1   8  -6   33.00    1.80
  -1   8  -6   34.50    1.90
   1  -8   6   32.70    1.90
   1  -8   6   36.00    1.90
  -2   8  -6    0.00    0.60
  -2   8  -6   -0.10    0.60
   2  -8   6    0.80    0.70
   2  -8   6    1.10    0.70
  -3   8  -6    3.40    0.80
  -3   8  -6    4.50    0.80
   3  -8   6    4.60    1.00
   3  -8   6    4.00    0.80
  -4   8  -6  136.69    4.90
  -4   8  -6  133.09    5.00
   4  -8   6  142.59    5.10
   4  -8   6  134.39    5.50
  -5   8  -6   11.40    1.10
  -5   8  -6    8.20    1.10
   5  -8   6    8.90    1.50
  -6   8  -6    1.30    0.80
   6  -8   6    0.40    1.10
  -7   8  -6    3.20    0.90
   7  -8   6    3.80    1.50
   8  -8   6   10.00    2.10
  11   7  -6    7.50    1.60
  11   7  -6    9.10    1.90
 -11  -7   6    8.60    1.50
 -11  -7   6    7.60    1.70
  10   7  -6    1.70    1.30
  10   7  -6    4.80    1.40
 -10  -7   6    2.90    1.30
 -10  -7   6    3.40    1.00
   9   7  -6    0.00    1.00
   9   7  -6   -0.50    1.00
  -9  -7   6   -0.50    1.00
  -9  -7   6   -0.60    0.70
   8   7  -6    0.20    1.00
   8   7  -6    2.00    1.10
  -8  -7   6    0.50    0.80
  -8  -7   6   -0.50    0.90
   7   7  -6   44.90    2.60
   7   7  -6   48.80    2.80
  -7  -7   6   47.40    2.70
  -7  -7   6   50.49    2.50
   6   7  -6   83.29    3.70
   6   7  -6   85.39    3.70
  -6  -7   6   82.99    3.50
  -6  -7   6   85.89    3.70
   5   7  -6   71.29    3.10
   5   7  -6   69.29    3.20
  -5  -7   6   69.89    3.00
  -5  -7   6   67.99    3.10
   4   7  -6   40.90    2.10
   4   7  -6   42.30    2.10
  -4  -7   6   40.30    2.10
  -4  -7   6   40.20    2.10
   3   7  -6   17.50    1.40
   3   7  -6   18.40    1.30
  -3  -7   6   16.00    1.40
  -3  -7   6   20.40    1.40
   2   7  -6   39.80    1.90
   2   7  -6   37.80    1.80
  -2  -7   6   36.00    1.90
   1   7  -6   38.90    1.90
   1   7  -6   39.00    1.80
  -1  -7   6   36.80    1.90
   0   7  -6    1.80    0.60
   0   7  -6    0.60    0.40
   0  -7   6    2.30    0.50
   0  -7   6    1.10    0.60
  -1   7  -6    6.30    0.80
  -1   7  -6    7.60    0.90
  -1   7  -6    8.30    0.70
   1  -7   6    7.80    0.90
   1  -7   6    6.60    0.90
  -2   7  -6    7.20    0.90
  -2   7  -6    8.50    0.90
   2  -7   6    8.10    1.10
   2  -7   6    6.70    0.90
  -3   7  -6   66.59    2.70
  -3   7  -6   62.79    2.60
   3  -7   6   62.69    3.10
   3  -7   6   63.19    2.70
  -4   7  -6    3.00    0.70
  -4   7  -6    2.00    0.70
   4  -7   6    3.90    1.10
   4  -7   6    2.30    0.70
  -5   7  -6    2.30    0.70
  -5   7  -6    1.70    0.70
   5  -7   6    2.10    1.20
  -6   7  -6   28.90    1.80
  -6   7  -6   28.50    1.80
   6  -7   6   30.80    2.60
  -7   7  -6   30.30    1.90
   7  -7   6   29.90    3.00
   8  -7   6    1.00    1.50
  11   6  -6    3.80    1.30
  11   6  -6    6.40    1.60
 -11  -6   6    3.70    1.20
 -11  -6   6    3.60    1.30
  10   6  -6    0.20    1.10
  10   6  -6    1.00    1.20
 -10  -6   6    2.70    1.20
 -10  -6   6    3.60    1.00
   9   6  -6   -0.20    0.90
   9   6  -6    0.30    1.00
  -9  -6   6   -1.40    0.80
  -9  -6   6    1.70    0.80
   8   6  -6   36.20    2.40
   8   6  -6   37.30    2.50
  -8  -6   6   36.90    2.30
  -8  -6   6   33.10    2.10
   7   6  -6   34.10    2.30
   7   6  -6   33.20    2.20
  -7  -6   6   32.90    2.00
  -7  -6   6   34.70    2.20
   6   6  -6    2.30    0.80
   6   6  -6    3.00    0.90
  -6  -6   6    3.80    0.90
  -6  -6   6    2.90    0.80
   5   6  -6   -0.80    0.60
   5   6  -6   -0.30    0.60
  -5  -6   6    0.40    0.70
  -5  -6   6    0.20    0.50
   4   6  -6   88.99    3.50
   4   6  -6   83.49    3.40
  -4  -6   6   84.29    3.40
  -4  -6   6   86.09    3.40
   3   6  -6   10.10    1.00
   3   6  -6   10.90    1.00
  -3  -6   6    9.00    0.90
  -3  -6   6   10.10    1.00
   2   6  -6  225.98    7.50
   2   6  -6  217.68    7.40
  -2  -6   6  220.68    7.50
   1   6  -6  189.78    6.40
   1   6  -6  190.18    6.50
  -1  -6   6  191.88    6.60
  -1  -6   6  193.48    6.40
   0   6  -6   68.19    2.80
   0   6  -6   72.89    2.70
   0  -6   6   67.99    2.70
   0  -6   6   74.09    2.80
  -1   6  -6  154.08    5.30
  -1   6  -6  156.08    5.40
  -1   6  -6  161.18    5.20
   1  -6   6  152.88    5.40
   1  -6   6  149.29    5.40
  -2   6  -6   74.39    3.00
  -2   6  -6   77.99    3.00
   2  -6   6   79.29    3.10
  -3   6  -6   18.50    1.30
  -3   6  -6   18.10    1.20
   3  -6   6   16.90    1.60
   3  -6   6   18.40    1.20
  -4   6  -6  219.48    7.30
  -4   6  -6  214.08    7.30
   4  -6   6  206.28    7.80
   4  -6   6  224.08    7.40
  -5   6  -6   54.39    2.50
  -5   6  -6   57.99    2.50
   5  -6   6   57.99    3.30
  -6   6  -6   66.69    2.70
  -6   6  -6   59.49    2.80
   6  -6   6   61.49    3.60
  -7   6  -6   18.20    1.50
   7  -6   6   17.40    2.20
   8  -6   6   16.50    2.40
   9  -6   6    0.60    1.60
  11   5  -6    3.10    1.40
  11   5  -6    1.70    1.20
 -11  -5   6    3.70    1.30
 -11  -5   6    2.40    1.10
  10   5  -6    1.70    1.10
  10   5  -6    1.60    1.10
 -10  -5   6    1.10    0.90
 -10  -5   6    1.50    1.00
   9   5  -6   59.29    3.20
   9   5  -6   59.79    3.00
  -9  -5   6   58.69    3.10
  -9  -5   6   59.49    2.90
   8   5  -6    3.20    1.00
   8   5  -6    4.40    1.10
  -8  -5   6    2.70    0.90
  -8  -5   6    2.30    1.00
   7   5  -6   32.80    2.20
   7   5  -6   35.10    2.10
  -7  -5   6   35.20    2.00
  -7  -5   6   35.70    2.20
   6   5  -6    2.80    0.80
   6   5  -6    1.20    0.70
  -6  -5   6    1.70    0.60
  -6  -5   6    1.10    0.70
   5   5  -6   60.69    2.70
   5   5  -6   62.29    2.60
  -5  -5   6   58.29    2.50
  -5  -5   6   61.89    2.70
   4   5  -6  522.75   16.40
   4   5  -6  512.15   16.50
  -4  -5   6  508.25   16.40
  -4  -5   6  497.15   16.40
   3   5  -6   11.70    1.00
   3   5  -6   11.60    1.00
  -3  -5   6   12.00    1.00
  -3  -5   6   10.90    0.90
   2   5  -6  204.98    6.80
   2   5  -6  200.48    6.80
  -2  -5   6  197.18    6.80
   1   5  -6   49.90    2.00
   1   5  -6   47.70    2.00
  -1  -5   6   47.20    1.80
  -1  -5   6   47.90    2.10
   0   5  -6  150.68    5.20
   0   5  -6  154.18    5.20
   0  -5   6  149.49    5.10
   0  -5   6  155.58    5.30
  -1   5  -6  241.68    7.80
  -1   5  -6  235.78    7.80
  -1   5  -6  235.88    7.70
   1  -5   6  227.48    7.90
   1  -5   6  239.18    7.80
  -2   5  -6   29.60    1.50
  -2   5  -6   31.20    1.60
  -2   5  -6   31.90    1.40
   2  -5   6   31.50    1.50
   2  -5   6   29.90    1.70
  -3   5  -6    0.00    0.40
  -3   5  -6   -0.10    0.50
   3  -5   6   -0.10    0.60
   3  -5   6    0.10    0.40
  -4   5  -6   59.49    2.60
  -4   5  -6   65.69    2.50
   4  -5   6   60.69    3.10
  -5   5  -6   85.79    3.20
  -5   5  -6   82.99    3.30
   5  -5   6   76.69    3.90
  -6   5  -6   13.40    1.30
   6  -5   6   13.20    1.80
  -7   5  -6    4.30    0.90
   7  -5   6    4.50    1.50
  -8   5  -6   17.10    1.60
   8  -5   6   14.90    2.40
   9  -5   6    0.00    1.50
  12   4  -6   16.90    2.10
 -12  -4   6   14.80    1.70
  11   4  -6   18.20    2.10
 -11  -4   6   15.70    1.60
  10   4  -6    9.70    1.50
  10   4  -6   11.40    1.50
 -10  -4   6   11.50    1.30
 -10  -4   6   13.40    1.60
   9   4  -6    7.40    1.30
   9   4  -6    6.10    1.20
  -9  -4   6    6.60    1.10
  -9  -4   6    7.10    1.20
   8   4  -6   27.60    2.10
   8   4  -6   32.00    2.00
  -8  -4   6   30.10    2.00
  -8  -4   6   29.60    1.80
   7   4  -6   34.80    2.10
   7   4  -6   33.60    2.00
  -7  -4   6   31.80    1.90
  -7  -4   6   33.00    1.80
   6   4  -6  270.27    8.80
   6   4  -6  258.37    8.90
  -6  -4   6  256.97    8.70
  -6  -4   6  255.37    8.80
   5   4  -6    5.60    0.80
   5   4  -6    5.30    0.80
  -5  -4   6    5.10    0.80
  -5  -4   6    5.50    0.70
   4   4  -6   10.90    1.00
   4   4  -6   11.70    1.00
  -4  -4   6   12.50    1.10
   3   4  -6   16.70    1.10
   3   4  -6   15.50    1.10
  -3  -4   6   15.80    1.00
   2   4  -6   52.99    2.20
   2   4  -6   51.99    2.20
  -2  -4   6   55.89    2.20
   1   4  -6   -0.10    0.40
   1   4  -6    0.60    0.40
  -1  -4   6   -0.40    0.40
  -1  -4   6   -0.10    0.30
   0   4  -6  231.18    7.70
   0   4  -6  230.98    7.60
   0  -4   6  231.48    7.70
   0  -4   6  237.68    7.70
  -1   4  -6    1.40    0.50
  -1   4  -6    2.50    0.50
  -1   4  -6    1.80    0.50
   1  -4   6    2.00    0.50
   1  -4   6    1.80    0.60
  -2   4  -6   20.40    1.10
  -2   4  -6   19.90    1.20
  -2   4  -6   20.20    1.10
   2  -4   6   21.70    1.50
   2  -4   6   21.90    1.20
  -3   4  -6    7.10    0.70
  -3   4  -6    7.40    0.80
  -3   4  -6    6.10    0.70
   3  -4   6    6.30    1.10
   3  -4   6    6.10    0.70
  -4   4  -6    7.50    0.90
  -4   4  -6    8.00    0.70
   4  -4   6    6.70    1.20
  -5   4  -6   10.80    1.10
   5  -4   6   11.20    1.60
  -6   4  -6   26.80    1.70
   6  -4   6   28.10    2.60
  -7   4  -6    4.90    1.00
   7  -4   6    3.60    1.40
  -8   4  -6    0.20    0.80
   8  -4   6    0.70    1.40
  -9   4  -6    2.30    1.00
   9  -4   6    2.30    1.80
  12   3  -6   17.60    2.00
 -12  -3   6   16.20    1.80
  11   3  -6    9.50    1.60
 -11  -3   6    6.90    1.20
  10   3  -6    3.40    1.10
 -10  -3   6    0.20    0.80
   9   3  -6  113.19    4.40
   9   3  -6  111.99    4.60
  -9  -3   6  104.49    4.30
  -9  -3   6  110.59    4.40
   8   3  -6   -0.90    0.70
   8   3  -6    0.70    0.80
  -8  -3   6    0.50    0.70
  -8  -3   6   -0.20    0.70
   7   3  -6   17.60    1.50
   7   3  -6   17.50    1.40
  -7  -3   6   15.40    1.30
  -7  -3   6   18.00    1.40
   6   3  -6    2.30    0.70
   6   3  -6    3.90    0.70
  -6  -3   6    2.00    0.60
   5   3  -6    1.50    0.40
   5   3  -6    0.60    0.60
   5   3  -6    1.90    0.50
  -5  -3   6    1.20    0.50
  -5  -3   6    3.30    0.60
   4   3  -6    0.30    0.30
   4   3  -6    0.40    0.50
   4   3  -6    1.30    0.50
  -4  -3   6    0.10    0.40
  -4  -3   6    0.50    0.40
   3   3  -6   25.00    1.30
   3   3  -6   23.50    1.00
   3   3  -6   23.30    1.30
  -3  -3   6   22.90    1.00
  -3  -3   6   23.30    1.20
   2   3  -6    1.90    0.50
   2   3  -6    2.80    0.50
  -2  -3   6    1.60    0.50
   1   3  -6  249.68    8.40
   1   3  -6  248.38    8.30
  -1  -3   6  273.37    8.40
  -1  -3   6  252.77    8.30
   0   3  -6  140.59    4.80
   0   3  -6  138.79    4.80
   0  -3   6  140.99    4.80
   0  -3   6  141.59    4.90
  -1   3  -6   28.80    1.30
  -1   3  -6   27.90    1.40
  -1   3  -6   27.30    1.40
   1  -3   6   26.90    1.30
   1  -3   6   27.10    1.60
  -2   3  -6  102.99    3.80
  -2   3  -6  104.59    3.80
  -2   3  -6  107.19    3.60
   2  -3   6  107.39    3.60
   2  -3   6  104.89    4.10
  -3   3  -6   35.80    1.80
  -3   3  -6   36.10    1.50
  -3   3  -6   37.00    1.80
  -4   3  -6    8.40    0.90
  -4   3  -6    6.10    0.90
  -5   3  -6    4.10    0.80
  -6   3  -6   74.69    3.20
   6  -3   6   70.99    4.00
  -7   3  -6   60.79    2.90
   7  -3   6   58.19    3.80
  -8   3  -6    4.30    1.10
   8  -3   6    4.40    1.60
  -9   3  -6   17.20    1.80
   9  -3   6   25.30    3.10
 -12  -2   6    7.50    1.40
  11   2  -6    0.10    1.10
 -11  -2   6    2.00    1.00
  10   2  -6   -0.70    0.90
 -10  -2   6    0.60    0.80
   9   2  -6    6.00    1.20
  -9  -2   6    5.30    1.00
   8   2  -6   44.00    2.20
   8   2  -6   39.90    2.40
  -8  -2   6   45.80    2.30
  -8  -2   6   44.70    2.30
   7   2  -6   12.90    1.30
   7   2  -6   13.30    1.30
   7   2  -6   14.70    1.20
  -7  -2   6   12.70    1.10
  -7  -2   6   13.20    1.10
   6   2  -6    1.30    0.70
   6   2  -6    0.70    0.50
   6   2  -6    0.90    0.50
  -6  -2   6    1.70    0.50
  -6  -2   6    1.20    0.50
   5   2  -6  124.99    4.60
   5   2  -6  128.09    4.40
   5   2  -6  122.39    4.40
  -5  -2   6  129.19    4.40
  -5  -2   6  127.49    4.40
   4   2  -6   -0.10    0.40
   4   2  -6   -0.60    0.40
   4   2  -6    0.20    0.50
  -4  -2   6    0.00    0.30
   3   2  -6  436.56   14.00
   3   2  -6  442.46   13.90
   3   2  -6  443.36   13.80
  -3  -2   6  423.26   13.80
  -3  -2   6  434.56   13.80
   2   2  -6   94.19    3.10
   2   2  -6   83.69    3.20
   2   2  -6   91.89    3.10
  -2  -2   6   84.49    3.00
  -2  -2   6   81.09    3.00
   1   2  -6   43.70    1.90
   1   2  -6   44.00    1.90
  -1  -2   6   43.90    2.00
  -1  -2   6   54.09    1.80
   0   2  -6  379.66   11.60
   0   2  -6  355.16   11.70
   0  -2   6  348.17   11.80
   0  -2   6  366.16   11.50
  -1   2  -6    7.00    0.60
  -1   2  -6    8.40    0.80
  -1   2  -6    6.40    0.70
   1  -2   6    5.80    0.50
  -2   2  -6  211.88    6.80
  -2   2  -6  214.98    7.20
  -2   2  -6  208.88    7.10
   2  -2   6  208.28    7.50
   2  -2   6  213.78    6.80
  -3   2  -6   21.00    1.30
  -3   2  -6   18.80    1.30
   3  -2   6   17.80    1.70
  -4   2  -6    0.70    0.60
  -4   2  -6    0.30    0.60
   4  -2   6    1.90    1.10
  -5   2  -6   75.79    3.30
  -5   2  -6   74.89    3.20
   5  -2   6   84.19    4.10
  -6   2  -6  133.79    5.10
   6  -2   6  130.29    5.80
  -7   2  -6   72.39    3.40
   7  -2   6   73.19    4.20
  -8   2  -6   10.00    1.40
   8  -2   6   13.90    2.30
  -9   2  -6   13.20    1.70
   9  -2   6   10.30    2.40
 -12  -1   6    4.80    1.30
  11   1  -6    7.50    1.60
 -11  -1   6    7.40    1.20
  10   1  -6    7.40    1.30
 -10  -1   6    7.10    1.10
  -9  -1   6    5.80    1.00
   8   1  -6   75.49    3.30
   8   1  -6   71.19    3.40
  -8  -1   6   76.99    3.10
   7   1  -6   39.00    1.90
   7   1  -6   41.50    2.20
   7   1  -6   42.60    2.10
  -7  -1   6   38.90    1.90
  -7  -1   6   36.00    1.90
   6   1  -6    0.30    0.50
   6   1  -6    1.80    0.70
   6   1  -6    0.80    0.60
  -6  -1   6    0.40    0.50
  -6  -1   6    0.80    0.50
   5   1  -6   24.40    1.20
   5   1  -6   25.00    1.50
   5   1  -6   25.10    1.40
  -5  -1   6   24.50    1.30
   4   1  -6   15.20    1.10
   4   1  -6   14.60    1.10
   4   1  -6   15.40    0.90
  -4  -1   6   15.60    0.90
   3   1  -6  190.28    6.50
   3   1  -6  192.08    6.40
   3   1  -6  195.98    6.30
  -3  -1   6  190.58    6.30
  -3  -1   6  187.48    6.30
   2   1  -6  118.69    4.20
   2   1  -6  125.89    4.10
   2   1  -6  114.49    4.10
  -2  -1   6  115.39    4.00
  -2  -1   6  122.09    4.10
   1   1  -6 1226.78   38.80
   1   1  -6 1278.67   38.90
   1   1  -6 1242.58   39.00
  -1  -1   6 1223.08   38.70
  -1  -1   6 1251.97   38.90
   0   1  -6  688.93   22.40
   0   1  -6  712.43   22.30
   0  -1   6  741.83   22.10
   0  -1   6  690.33   22.50
  -1   1  -6   53.69    2.30
  -1   1  -6   54.79    1.90
  -1   1  -6   55.79    2.20
   1  -1   6   57.29    2.60
   1  -1   6   56.09    1.90
  -2   1  -6   15.40    1.20
  -2   1  -6   13.70    1.00
   2  -1   6   17.00    1.50
  -3   1  -6    2.50    0.60
  -3   1  -6    2.80    0.70
   3  -1   6    2.50    1.00
  -4   1  -6  384.36   12.50
  -4   1  -6  375.36   12.40
   4  -1   6  367.06   12.90
  -5   1  -6   89.49    3.90
  -5   1  -6   90.89    3.70
   5  -1   6   93.79    4.50
  -6   1  -6    4.70    1.00
  -6   1  -6    5.90    1.10
   6  -1   6    7.20    1.70
  -7   1  -6   26.40    2.00
   7  -1   6   20.00    2.50
  -8   1  -6   27.30    2.20
   8  -1   6   25.30    2.90
  -9   1  -6   12.20    1.70
 -12   0   6    4.00    1.20
 -11   0   6   -0.30    0.80
  10   0  -6   15.40    2.10
  10   0  -6   14.20    1.50
 -10   0   6   17.70    1.50
   9   0  -6   19.30    1.80
   9   0  -6   20.90    2.10
  -9   0   6   25.40    1.70
   8   0  -6   26.30    1.80
   8   0  -6   25.10    2.10
  -8   0   6   26.90    1.70
   7   0  -6    8.10    1.10
   7   0  -6    7.60    1.00
  -7   0   6    9.40    0.90
   6   0  -6  312.47   10.60
   6   0  -6  292.57   10.10
   6   0  -6  296.37   10.40
  -6   0   6  361.86   10.40
   5   0  -6   43.40    2.00
   5   0  -6   43.90    2.10
   5   0  -6   41.10    1.70
  -5   0   6   49.99    1.90
   4   0  -6  129.39    4.70
   4   0  -6  131.49    4.40
   4   0  -6  130.69    4.80
  -4   0   6  138.29    4.50
   3   0  -6  152.58    5.30
   3   0  -6  159.58    5.60
   3   0  -6  161.48    5.70
  -3   0   6  180.08    5.40
   2   0  -6 1166.88   36.20
   2   0  -6 1166.68   36.50
   2   0  -6 1108.49   36.40
  -2   0   6 1191.68   36.40
  -2   0   6 1172.18   36.10
   1   0  -6  740.33   22.60
   1   0  -6  664.33   22.70
   1   0  -6  715.63   22.80
  -1   0   6  730.33   22.40
  -1   0   6  738.83   22.70
   0   0  -6  877.91   26.30
   0   0  -6  817.82   26.50
   0   0  -6  847.62   26.50
   0   0   6  756.42   26.00
   0   0   6  892.51   26.50
  -1   0  -6   18.10    1.10
  -1   0  -6   20.10    1.30
   1   0   6   19.30    1.50
  -2   0  -6   35.20    1.60
  -2   0  -6   29.70    1.80
   2   0   6   34.10    2.20
  -3   0  -6   44.70    2.30
  -3   0  -6   46.40    2.20
   3   0   6   47.00    2.70
  -4   0  -6   20.00    1.70
  -4   0  -6   22.00    1.50
   4   0   6   16.90    1.90
  -5   0  -6   18.60    1.50
  -5   0  -6   15.60    1.60
   5   0   6   17.60    2.10
  -6   0  -6    3.40    1.00
  -6   0  -6    4.10    1.00
   6   0   6    5.00    1.60
  -7   0  -6   53.09    2.90
   7   0   6   52.69    3.80
   7   0   6   46.70    3.60
  -8   0  -6   52.09    3.10
   8   0   6   55.69    4.10
 -12   1   6    3.60    1.20
  11  -1  -6    0.50    1.30
 -11   1   6    0.20    0.90
  10  -1  -6    0.70    1.10
 -10   1   6    0.20    0.70
   9  -1  -6    7.80    1.50
   9  -1  -6   11.60    1.30
  -9   1   6    8.60    1.00
   8  -1  -6    4.50    1.20
   8  -1  -6    6.50    1.10
  -8   1   6    7.70    0.90
   7  -1  -6   48.60    2.60
   7  -1  -6   52.59    2.30
  -7   1   6   46.70    2.10
   6  -1  -6  165.58    5.70
   6  -1  -6  168.08    6.00
  -6   1   6  155.88    5.50
   5  -1  -6   86.49    2.90
   5  -1  -6   89.99    3.30
   5  -1  -6   86.19    3.50
  -5   1   6   84.29    3.10
   4  -1  -6    1.60    0.30
   4  -1  -6    1.70    0.50
   4  -1  -6    1.40    0.60
  -4   1   6    1.20    0.30
   3  -1  -6    1.10    0.50
   3  -1  -6    1.00    0.60
   3  -1  -6    0.70    0.30
  -3   1   6    0.60    0.30
   2  -1  -6    1.00    0.40
   2  -1  -6    1.80    0.60
   2  -1  -6    0.80    0.50
  -2   1   6    1.30    0.30
  -2   1   6    1.40    0.70
   1  -1  -6  204.18    6.70
   1  -1  -6  205.68    7.10
   1  -1  -6  203.98    7.00
  -1   1   6  207.68    6.50
  -1   1   6  204.98    7.00
   0  -1  -6  223.88    7.30
   0  -1  -6  206.48    7.30
   0  -1  -6  211.18    7.00
   0   1   6  211.58    7.30
  -1  -1  -6   22.60    1.50
  -1  -1  -6   21.90    1.30
  -2  -1  -6   36.10    2.00
  -2  -1  -6   38.40    1.80
  -3  -1  -6   17.10    1.30
  -3  -1  -6   16.10    1.50
  -4  -1  -6  149.09    5.30
  -4  -1  -6  145.89    5.60
   4   1   6  142.79    6.10
  -5  -1  -6   50.69    2.70
  -5  -1  -6   55.19    3.00
   5   1   6   71.09    3.70
  -6  -1  -6   13.50    1.60
  -6  -1  -6   13.70    1.50
   6   1   6   12.80    2.10
  -7  -1  -6    3.80    1.30
  -7  -1  -6    4.20    1.20
   7   1   6    5.50    1.40
   7   1   6    4.30    1.80
  -8  -1  -6    7.20    1.40
   8   1   6   11.20    2.40
  12  -2  -6    1.20    1.50
 -12   2   6   -0.10    1.00
  11  -2  -6   18.60    2.40
 -11   2   6   23.20    1.90
  10  -2  -6   24.90    2.40
 -10   2   6   18.60    1.60
   9  -2  -6   85.79    4.20
  -9   2   6   87.79    3.50
   8  -2  -6   57.99    3.20
   8  -2  -6   55.79    2.60
  -8   2   6   52.99    2.40
   7  -2  -6   12.90    1.50
   7  -2  -6   13.10    1.20
  -7   2   6   11.70    1.00
   6  -2  -6    5.90    0.80
   6  -2  -6    5.20    1.00
  -6   2   6    5.50    0.70
   5  -2  -6  205.88    6.90
   5  -2  -6  204.18    7.30
  -5   2   6  200.18    6.70
   4  -2  -6   13.20    1.30
   4  -2  -6   14.90    0.70
   4  -2  -6   13.50    1.10
  -4   2   6   11.60    0.80
   3  -2  -6   13.70    1.40
   3  -2  -6   19.50    0.80
   3  -2  -6   17.20    1.20
  -3   2   6   13.60    0.80
   2  -2  -6   38.80    1.80
   2  -2  -6   44.10    1.50
   2  -2  -6   33.90    2.00
  -2   2   6   33.40    2.00
  -2   2   6   34.00    1.40
   1  -2  -6   72.59    2.70
   1  -2  -6   74.29    3.00
   1  -2  -6   76.89    3.10
  -1   2   6   71.99    3.00
  -1   2   6   72.89    2.50
   0  -2  -6   16.60    1.00
   0  -2  -6   18.30    1.40
   0  -2  -6   18.10    1.30
   0   2   6   17.30    1.40
  -1  -2  -6   75.29    2.90
  -1  -2  -6   80.19    3.20
  -1  -2  -6   73.39    3.30
   1   2   6   77.69    3.30
  -2  -2  -6    8.20    1.10
  -2  -2  -6   10.70    1.00
   2   2   6   10.30    1.40
  -3  -2  -6   39.20    2.00
  -3  -2  -6   43.00    2.40
   3   2   6   40.30    2.80
  -4  -2  -6   14.90    1.60
  -4  -2  -6   14.30    1.40
   4   2   6   15.20    2.10
  -5  -2  -6   29.10    1.90
  -5  -2  -6   25.30    2.20
   5   2   6   25.60    2.60
  -6  -2  -6    0.70    1.00
  -6  -2  -6    0.10    0.80
   6   2   6    0.30    1.50
  -7  -2  -6    2.40    1.20
  -7  -2  -6    3.70    1.20
   7   2   6    4.40    1.40
   7   2   6    4.30    1.90
  -8  -2  -6    4.30    1.30
  -8  -2  -6    2.60    1.40
   8   2   6    0.90    1.30
   8   2   6    3.20    2.00
  12  -3  -6    7.70    2.00
 -12   3   6   12.60    1.50
  11  -3  -6   -0.10    1.30
 -11   3   6    0.60    0.90
  10  -3  -6   35.40    2.90
   9  -3  -6    5.10    1.40
  -9   3   6    5.90    0.90
   8  -3  -6  152.18    6.10
  -8   3   6  144.39    5.30
   7  -3  -6   25.50    2.20
   6  -3  -6  136.29    5.40
   6  -3  -6  132.49    4.80
  -6   3   6  133.59    4.70
   5  -3  -6  424.06   13.90
   5  -3  -6  433.36   14.40
  -5   3   6  428.76   13.70
   4  -3  -6  683.63   21.70
   4  -3  -6  661.53   21.20
  -4   3   6  654.83   21.00
   3  -3  -6   61.09    2.10
   3  -3  -6   54.19    2.50
   2  -3  -6    9.80    0.70
   2  -3  -6    9.80    1.00
   2  -3  -6   11.60    1.20
  -2   3   6   10.40    1.20
  -2   3   6   11.10    0.60
   1  -3  -6   52.39    2.10
   1  -3  -6   55.19    2.50
   1  -3  -6   54.59    2.60
  -1   3   6   51.69    2.50
   0  -3  -6    1.80    0.70
   0  -3  -6    1.10    0.70
   0  -3  -6    1.40    0.40
   0   3   6    1.00    0.70
  -1  -3  -6  143.89    5.50
  -1  -3  -6  153.98    5.50
  -1  -3  -6  145.99    5.10
   1   3   6  144.19    5.50
  -2  -3  -6   84.69    3.70
  -4  -3  -6  110.89    4.40
  -4  -3  -6  109.89    4.70
   4   3   6  111.69    5.20
  -5  -3  -6    7.00    1.10
  -5  -3  -6    8.30    1.40
   5   3   6    5.10    1.60
  -6  -3  -6    3.60    1.10
  -6  -3  -6    3.90    1.30
   6   3   6    5.10    1.90
  -7  -3  -6    1.10    1.10
  -7  -3  -6   -0.30    1.00
   7   3   6    0.10    1.80
   7   3   6   -1.60    1.10
  12  -4  -6   19.40    2.50
 -12   4   6   17.20    1.80
  11  -4  -6   18.20    2.40
 -11   4   6   13.20    1.50
  10  -4  -6    3.00    1.50
 -10   4   6    3.50    0.90
   9  -4  -6   84.19    4.30
  -9   4   6   77.19    3.30
   8  -4  -6   54.99    3.30
  -8   4   6   51.19    2.40
   7  -4  -6   92.29    4.30
   7  -4  -6   94.89    3.80
  -7   4   6   89.09    3.50
   6  -4  -6   95.09    3.70
   6  -4  -6   97.99    4.30
  -6   4   6  102.19    3.70
   5  -4  -6   41.20    2.50
   5  -4  -6   41.40    2.00
  -5   4   6   38.10    1.80
   4  -4  -6  590.54   19.00
   4  -4  -6  593.64   19.50
  -4   4   6  591.74   18.70
   3  -4  -6   83.99    3.70
   3  -4  -6   80.49    3.30
  -3   4   6   80.59    3.50
  -3   4   6   81.09    2.90
   2  -4  -6   94.39    3.70
   2  -4  -6   95.89    4.10
   2  -4  -6   91.49    3.30
  -2   4   6   99.09    4.00
   1  -4  -6  301.07   10.20
   1  -4  -6  298.57   10.40
   1  -4  -6  299.17    9.80
  -1   4   6  312.27   10.40
   0  -4  -6    9.50    1.30
   0  -4  -6    9.50    1.10
   0  -4  -6    9.40    0.80
   0   4   6   10.50    1.30
  -1  -4  -6    5.60    1.00
  -1  -4  -6    6.50    0.80
  -2  -4  -6    0.20    0.60
  -2  -4  -6    1.40    0.80
   2   4   6    1.70    1.10
  -3  -4  -6   49.70    2.50
  -3  -4  -6   51.99    2.90
   3   4   6   53.39    3.20
  -4  -4  -6  104.59    5.00
  -4  -4  -6  116.69    4.70
   4   4   6  139.79    5.80
   5   4   6   36.30    3.30
  -6  -4  -6    6.00    1.50
   6   4   6    8.50    2.00
   6   4   6    6.20    1.50
  -7  -4  -6    2.40    1.20
  -7  -4  -6    3.60    1.40
   7   4   6    9.00    2.30
   7   4   6    5.30    1.50
  11  -5  -6    9.30    2.00
 -11   5   6    8.20    1.30
  10  -5  -6   -1.30    1.20
 -10   5   6   -0.70    0.70
   9  -5  -6   29.00    2.80
  -9   5   6   28.60    1.80
   8  -5  -6   28.80    2.70
  -8   5   6   24.80    1.70
   7  -5  -6    6.60    1.40
  -7   5   6    4.10    0.80
   6  -5  -6    1.40    0.60
   6  -5  -6    2.50    1.10
  -6   5   6    2.50    0.60
   5  -5  -6    0.30    0.90
   5  -5  -6    0.50    0.50
  -5   5   6    1.50    0.50
   4  -5  -6   67.99    3.40
   4  -5  -6   65.29    2.80
  -4   5   6   67.69    2.60
   3  -5  -6  347.27   11.60
   3  -5  -6  355.16   12.00
  -3   5   6  347.37   11.10
  -3   5   6  340.27   11.80
   2  -5  -6  271.97    9.60
   2  -5  -6  268.87    9.20
  -2   5   6  264.07    9.40
   1  -5  -6    8.80    1.10
   1  -5  -6    7.40    1.30
   1  -5  -6    6.50    0.70
  -1   5   6    6.30    1.20
   0  -5  -6    4.20    0.70
   0  -5  -6    6.00    1.20
   0  -5  -6    4.10    0.90
   0   5   6    4.50    1.10
  -1  -5  -6    1.80    0.60
  -1  -5  -6    2.10    1.00
  -1  -5  -6    0.60    0.80
   1   5   6    3.10    1.10
  -2  -5  -6    4.40    1.20
  -2  -5  -6    3.60    0.80
  -2  -5  -6    2.00    1.00
   2   5   6    2.80    1.10
  -3  -5  -6    5.50    1.00
  -3  -5  -6    4.20    1.20
   3   5   6    6.90    1.60
  -4  -5  -6    6.70    1.20
  -4  -5  -6    8.10    1.50
   4   5   6    7.10    1.70
  -5  -5  -6    0.10    1.00
  -5  -5  -6   -1.10    0.90
   5   5   6   -0.90    1.40
  -6  -5  -6   17.40    2.20
  -6  -5  -6   17.20    2.00
   6   5   6   16.00    2.60
   6   5   6   20.80    2.30
  11  -6  -6    6.40    1.90
 -11   6   6    3.50    1.10
  10  -6  -6    3.00    1.60
 -10   6   6    3.20    0.90
   9  -6  -6   -0.60    1.20
  -9   6   6    1.40    0.80
   8  -6  -6   76.69    4.20
  -8   6   6   70.39    3.10
   7  -6  -6    6.70    1.60
  -7   6   6    7.40    0.90
   6  -6  -6   82.99    4.20
  -6   6   6   81.69    3.20
   5  -6  -6   49.80    3.00
   5  -6  -6   48.20    2.30
  -5   6   6   52.39    2.20
   4  -6  -6    3.20    1.10
   3  -6  -6   30.40    2.40
  -3   6   6   25.30    2.20
   2  -6  -6   34.90    2.50
   2  -6  -6   36.00    2.10
  -2   6   6   27.60    2.30
   1  -6  -6    6.20    1.00
   1  -6  -6    5.30    1.30
   1  -6  -6    5.50    0.90
  -1   6   6    6.10    1.30
   0  -6  -6   24.10    2.00
   0  -6  -6   20.20    2.00
   0  -6  -6   20.40    1.40
   0   6   6   20.10    1.90
  -1  -6  -6    3.30    1.20
  -1  -6  -6    6.10    1.10
  -1  -6  -6    4.10    0.80
   1   6   6    2.80    1.20
  -2  -6  -6    6.50    1.40
  -2  -6  -6    8.70    1.40
  -2  -6  -6    5.90    1.00
   2   6   6    7.10    1.50
  -3  -6  -6   10.00    1.60
  -3  -6  -6    8.50    1.20
   3   6   6    8.50    1.70
  -4  -6  -6    4.20    1.30
  -4  -6  -6    1.10    0.90
   4   6   6    4.60    1.70
  -5  -6  -6    2.40    1.10
  -5  -6  -6   -0.50    1.10
   5   6   6    1.10    1.70
   6   6   6    5.30    2.10
   6   6   6    3.70    1.50
  10  -7  -6    0.70    1.60
 -10   7   6    2.20    0.90
   9  -7  -6    1.30    1.50
  -9   7   6    1.20    0.80
   8  -7  -6   16.80    2.20
  -8   7   6   13.10    1.30
   7  -7  -6   34.00    2.90
  -7   7   6   32.80    1.90
   6  -7  -6   15.80    2.00
  -6   7   6   14.60    1.20
   5  -7  -6   43.70    3.00
  -5   7   6   44.10    2.00
   4  -7  -6    7.00    1.40
   4  -7  -6    7.60    1.10
   3  -7  -6    3.50    0.90
   3  -7  -6    3.10    1.20
   2  -7  -6   13.80    1.50
   2  -7  -6   17.30    2.00
  -2   7   6   12.50    1.70
   1  -7  -6   72.59    3.80
   1  -7  -6   69.39    3.40
  -1   7   6   70.09    3.60
   0  -7  -6   15.60    1.70
   0  -7  -6   14.40    1.80
   0  -7  -6   14.60    1.30
   0   7   6   14.50    1.70
  -1  -7  -6    0.60    1.00
  -1  -7  -6   -0.50    0.80
  -1  -7  -6    1.50    0.70
   1   7   6    1.10    1.10
  -2  -7  -6    8.80    1.60
  -2  -7  -6    8.10    1.20
  -2  -7  -6   10.90    1.60
   2   7   6   12.10    1.80
  -3  -7  -6   15.50    1.70
  -3  -7  -6   18.50    2.10
   3   7   6   17.60    2.20
  -4  -7  -6    8.50    1.40
  -4  -7  -6    8.70    1.70
   4   7   6    6.60    1.90
  -5  -7  -6    1.90    1.50
  -5  -7  -6    0.70    1.10
   5   7   6   -0.80    1.30
   5   7   6    0.90    1.70
  10  -8  -6   -0.50    1.50
 -10   8   6    0.70    0.90
   9  -8  -6    1.50    1.50
  -9   8   6    3.00    1.00
   8  -8  -6    1.20    1.40
  -8   8   6    0.50    0.80
   7  -8  -6    2.80    1.40
  -7   8   6    0.00    0.70
   6  -8  -6    3.80    1.40
  -6   8   6    3.30    0.80
   5  -8  -6   51.39    3.40
   4  -8  -6   56.89    3.60
  -4   8   6   58.89    3.50
   3  -8  -6   73.69    4.00
   3  -8  -6   77.59    3.50
  -3   8   6   77.59    4.00
   2  -8  -6   21.80    2.00
   2  -8  -6   24.20    2.40
  -2   8   6   30.10    2.60
   1  -8  -6    3.30    1.00
   1  -8  -6    4.00    1.40
  -1   8   6    5.40    1.40
   0  -8  -6    0.80    0.90
   0  -8  -6    2.70    1.20
   0   8   6    0.20    1.10
  -1  -8  -6   -0.20    0.90
  -1  -8  -6   -1.00    1.10
  -1  -8  -6    0.80    0.80
   1   8   6    1.10    1.20
  -2  -8  -6    9.90    1.60
  -2  -8  -6    5.00    1.10
  -2  -8  -6    7.10    1.60
   2   8   6    6.40    1.60
  -3  -8  -6    7.80    1.60
  -3  -8  -6    9.80    1.50
   3   8   6   12.50    2.10
  -4  -8  -6   30.50    2.50
  -4  -8  -6   35.60    3.10
   4   8   6   36.20    3.50
   9  -9  -6    0.00    1.50
  -9   9   6    2.10    1.00
   8  -9  -6    9.20    2.00
  -8   9   6   11.80    1.30
   7  -9  -6   12.50    2.10
  -7   9   6    9.10    1.20
   6  -9  -6    3.80    1.60
   5  -9  -6    0.40    1.20
   4  -9  -6   12.40    2.00
  -4   9   6   14.50    2.00
   3  -9  -6   26.70    2.70
  -3   9   6   33.70    3.00
   2  -9  -6   70.09    3.50
   2  -9  -6   74.79    4.20
  -2   9   6   73.19    4.00
   1  -9  -6    4.70    1.10
   1  -9  -6    3.40    1.50
  -1   9   6    2.20    1.40
   0  -9  -6   15.10    1.80
   0  -9  -6    9.50    1.80
   0   9   6   11.70    1.90
  -1  -9  -6    4.50    1.50
  -1  -9  -6    5.50    1.40
   1   9   6    5.20    1.50
  -2  -9  -6    3.00    1.50
  -2  -9  -6    5.10    1.40
   2   9   6    4.30    1.60
  -3  -9  -6    1.10    1.00
  -3  -9  -6    0.10    1.20
   3   9   6    1.50    1.60
   8 -10  -6    6.80    2.10
  -8  10   6    6.90    1.20
   7 -10  -6   10.30    2.30
   6 -10  -6   -0.20    1.40
   5 -10  -6    0.90    1.40
   4 -10  -6   10.00    2.00
  -4  10   6   10.20    2.00
   3 -10  -6   17.20    2.30
  -3  10   6   20.70    2.50
   2 -10  -6    9.10    1.80
   2 -10  -6   14.10    2.40
  -2  10   6   12.30    2.00
   1 -10  -6    1.10    1.00
   1 -10  -6   -0.10    1.30
  -1  10   6    0.00    1.30
   0 -10  -6    2.10    1.10
   0 -10  -6    5.20    1.70
   0  10   6    1.70    1.50
  -1 -10  -6    3.40    1.60
  -1 -10  -6    4.60    1.40
   1  10   6    3.50    1.60
  -2 -10  -6    1.60    1.30
   6 -11  -6    4.40    1.90
   5 -11  -6   -0.10    1.50
  -5  11   6    1.20    1.60
   4 -11  -6    0.40    1.50
  -4  11   6    0.40    1.50
   3 -11  -6    2.00    1.60
  -3  11   6    0.00    1.50
   2 -11  -6    3.80    1.60
  -2  11   6    2.80    1.50
   1 -11  -6    3.60    1.70
  -1  11   6    5.40    1.70
   0 -11  -6    2.00    1.20
   1  15  -7    9.50    1.70
   1  15  -7    9.70    1.60
  -1 -15   7    9.70    1.70
   0  15  -7    7.10    1.60
   0 -15   7    6.80    1.70
  -1  15  -7    4.40    2.00
   4  14  -7    6.40    1.50
  -4 -14   7    6.70    1.50
  -4 -14   7    4.70    1.30
   3  14  -7   13.30    1.80
   3  14  -7   17.20    1.90
  -3 -14   7   13.40    1.80
   2  14  -7   10.00    1.50
   2  14  -7    8.50    1.40
  -2 -14   7    8.10    1.40
   1  14  -7    0.50    1.00
   1  14  -7    1.60    1.10
  -1 -14   7    1.70    1.00
   0  14  -7   10.40    1.50
   0  14  -7   10.50    1.40
   0 -14   7   10.60    1.60
  -1  14  -7   19.10    1.90
   1 -14   7   16.70    1.90
  -2  14  -7    6.10    1.30
   2 -14   7    5.10    1.30
  -3  14  -7   -1.60    1.00
   3 -14   7   -1.60    1.00
   6  13  -7    4.20    1.40
   6  13  -7    2.20    1.30
  -6 -13   7    4.10    1.30
  -6 -13   7    1.50    1.30
   5  13  -7    0.10    1.10
   5  13  -7   -0.80    1.00
  -5 -13   7   -1.30    1.00
  -5 -13   7   -0.20    1.10
   4  13  -7    3.60    1.20
  -4 -13   7    5.30    1.20
  -4 -13   7    3.10    1.20
   3  13  -7    0.50    1.00
  -3 -13   7    0.60    0.90
  -3 -13   7    1.00    0.90
   2  13  -7    0.40    1.00
   2  13  -7    0.50    0.90
  -2 -13   7    0.20    0.90
   1  13  -7   42.90    2.60
   1  13  -7   40.40    2.50
  -1 -13   7   40.80    2.70
   0  13  -7   23.30    2.00
   0  13  -7   24.50    1.90
   0 -13   7   18.20    1.90
  -1  13  -7    3.40    1.20
  -1  13  -7    4.00    1.00
   1 -13   7    3.40    1.20
  -2  13  -7   12.20    1.60
   2 -13   7   10.20    1.50
  -3  13  -7    0.60    1.00
   3 -13   7    0.80    1.00
  -4  13  -7   17.40    1.80
   4 -13   7   17.90    1.80
  -5  13  -7   -1.10    1.00
   5 -13   7    0.30    1.10
   7  12  -7    0.60    1.20
   7  12  -7    1.60    1.30
  -7 -12   7   -0.10    1.00
  -7 -12   7   -0.70    1.20
   6  12  -7    5.30    1.40
   6  12  -7    3.90    1.40
  -6 -12   7    4.40    1.40
  -6 -12   7    7.30    1.30
   5  12  -7    1.50    1.10
   5  12  -7    1.80    1.10
  -5 -12   7    2.00    1.00
  -5 -12   7    0.60    1.10
   4  12  -7    3.40    1.10
   4  12  -7    2.00    1.00
  -4 -12   7    2.80    1.10
  -4 -12   7    4.90    1.20
   3  12  -7   84.09    3.90
  -3 -12   7   83.99    3.90
  -3 -12   7   80.59    3.80
   2  12  -7   36.40    2.30
  -2 -12   7   30.10    2.20
   1  12  -7   13.20    1.50
   1  12  -7   11.60    1.40
  -1 -12   7   12.40    1.50
   0  12  -7   12.70    1.40
   0  12  -7   15.60    1.60
   0 -12   7   13.10    1.50
  -1  12  -7    1.10    0.90
  -1  12  -7    1.20    0.90
   1 -12   7    1.90    1.00
  -2  12  -7    1.60    0.90
  -2  12  -7   -0.30    0.90
   2 -12   7    0.70    1.00
  -3  12  -7   11.30    1.40
   3 -12   7   10.80    1.50
   4 -12   7    4.20    1.20
  -5  12  -7    7.40    1.30
   5 -12   7    8.00    1.30
  -6  12  -7    0.10    1.00
   8  11  -7   -1.90    1.10
   8  11  -7    1.50    1.30
  -8 -11   7    0.90    1.00
  -8 -11   7   -0.60    1.10
   7  11  -7    3.70    1.30
   7  11  -7    1.20    1.20
  -7 -11   7    3.30    1.10
  -7 -11   7    4.20    1.40
   6  11  -7    9.80    1.50
   6  11  -7    6.50    1.30
  -6 -11   7    6.40    1.30
  -6 -11   7    7.80    1.40
   5  11  -7    7.90    1.30
   5  11  -7   10.50    1.50
  -5 -11   7    7.80    1.30
  -5 -11   7    8.10    1.40
   4  11  -7    1.20    0.90
   4  11  -7    0.60    0.90
  -4 -11   7    2.10    1.00
  -4 -11   7    0.40    0.80
   3  11  -7   56.19    3.00
   3  11  -7   59.79    2.90
  -3 -11   7   59.49    3.00
  -3 -11   7   55.99    3.00
   2  11  -7   26.30    2.00
  -2 -11   7   32.00    2.10
   1  11  -7    2.90    0.90
   1  11  -7    1.20    1.00
  -1 -11   7    4.10    1.00
   0  11  -7   72.29    3.20
   0  11  -7   70.89    3.40
   0 -11   7   70.89    3.40
  -1  11  -7   23.10    1.70
  -1  11  -7   24.40    1.90
   1 -11   7   19.20    1.70
  -2  11  -7    8.60    1.20
  -2  11  -7    6.20    1.00
   2 -11   7    5.30    1.10
  -3  11  -7   -0.40    0.80
  -3  11  -7    1.40    0.80
   3 -11   7    0.00    0.80
  -4  11  -7    4.10    1.00
   4 -11   7    5.30    1.10
  -5  11  -7    8.70    1.30
   5 -11   7    7.70    1.30
  -6  11  -7   31.90    2.20
   9  10  -7    1.80    1.40
   9  10  -7    2.20    1.40
  -9 -10   7    3.30    1.30
  -9 -10   7    2.10    1.10
   8  10  -7    1.60    1.20
   8  10  -7   -0.70    1.10
  -8 -10   7    0.20    0.80
  -8 -10   7    0.40    1.10
   7  10  -7    6.10    1.40
   7  10  -7    5.40    1.40
  -7 -10   7    4.30    1.30
  -7 -10   7    7.20    1.30
   6  10  -7    9.70    1.40
   6  10  -7    9.60    1.40
  -6 -10   7    8.40    1.20
  -6 -10   7    5.70    1.30
   5  10  -7    0.60    0.80
   5  10  -7    1.10    0.90
  -5 -10   7   -1.10    0.80
  -5 -10   7    0.80    0.80
   4  10  -7   48.00    2.70
   4  10  -7   52.69    2.80
  -4 -10   7   49.10    2.80
  -4 -10   7   52.29    2.80
   3  10  -7   17.80    1.60
   3  10  -7   14.60    1.40
  -3 -10   7   17.90    1.60
  -3 -10   7   17.10    1.60
   2  10  -7   56.59    2.80
   2  10  -7   58.19    2.60
  -2 -10   7   53.89    2.80
   1  10  -7   27.50    1.90
  -1 -10   7   26.20    1.90
   0  10  -7   33.10    1.90
   0  10  -7   30.40    2.00
   0 -10   7   32.70    2.20
  -1  10  -7    1.50    0.90
  -1  10  -7    2.90    0.80
   1 -10   7    1.00    0.90
  -2  10  -7    4.40    1.00
  -2  10  -7    4.20    0.90
   2 -10   7    1.60    0.90
  -3  10  -7    3.60    0.90
  -3  10  -7    2.50    1.00
   3 -10   7    3.60    1.00
  -4  10  -7   -0.20    0.80
  -4  10  -7   -0.70    0.60
   4 -10   7   -0.70    0.80
  -5  10  -7    1.00    0.90
   5 -10   7    0.10    0.80
   5 -10   7    0.40    1.00
  -6  10  -7   20.00    1.60
   6 -10   7   17.00    2.20
  -7  10  -7    6.10    1.20
   7 -10   7    5.30    1.80
  10   9  -7    7.60    1.70
 -10  -9   7    6.50    1.30
 -10  -9   7    3.80    1.50
   9   9  -7    3.30    1.40
   9   9  -7    6.60    1.50
  -9  -9   7    6.00    1.20
  -9  -9   7    3.80    1.30
   8   9  -7   -0.70    0.90
   8   9  -7    0.30    1.00
  -8  -9   7   -0.50    0.80
  -8  -9   7    0.60    1.10
   7   9  -7    6.10    1.30
   7   9  -7    6.90    1.30
  -7  -9   7    6.00    1.30
  -7  -9   7    6.20    1.10
   6   9  -7   24.80    2.10
   6   9  -7   23.90    2.00
  -6  -9   7   24.80    1.90
  -6  -9   7   26.20    2.00
   5   9  -7   -0.60    0.70
   5   9  -7    0.90    0.80
  -5  -9   7   -0.70    0.70
  -5  -9   7   -0.20    0.80
   4   9  -7    3.60    0.90
   4   9  -7    3.00    0.90
  -4  -9   7    2.30    0.90
  -4  -9   7    3.90    0.90
   3   9  -7   50.79    2.60
   3   9  -7   47.20    2.40
  -3  -9   7   52.89    2.60
  -3  -9   7   47.20    2.50
   2   9  -7    0.30    0.70
   2   9  -7    1.70    0.60
  -2  -9   7    0.20    0.70
   1   9  -7   14.30    1.20
   1   9  -7   13.50    1.30
  -1  -9   7   12.70    1.30
   0   9  -7   75.29    3.20
   0   9  -7   78.69    3.30
   0  -9   7   70.49    3.30
  -1   9  -7   84.09    3.50
  -1   9  -7   83.09    3.40
   1  -9   7   80.29    3.50
  -2   9  -7    4.90    0.90
  -2   9  -7    7.20    1.10
   2  -9   7    6.50    1.10
  -3   9  -7   29.90    1.80
  -3   9  -7   32.00    2.00
   3  -9   7   29.20    1.90
   3  -9   7   26.40    2.80
  -4   9  -7   26.10    1.70
  -4   9  -7   28.80    1.80
   4  -9   7   25.90    1.90
   4  -9   7   28.50    2.30
  -5   9  -7    3.30    0.90
  -5   9  -7    3.40    0.80
   5  -9   7    3.00    0.90
   5  -9   7    3.40    1.20
  -6   9  -7    3.90    1.00
   6  -9   7    6.20    1.60
  -7   9  -7   19.90    1.70
   7  -9   7   20.10    2.50
  10   8  -7   -0.40    1.20
  10   8  -7   -0.50    1.10
 -10  -8   7    0.80    0.90
 -10  -8   7   -0.80    1.10
   9   8  -7   10.80    1.70
   9   8  -7   12.80    1.70
  -9  -8   7   11.90    1.70
  -9  -8   7   11.30    1.50
   8   8  -7    0.90    1.00
   8   8  -7    2.80    1.10
  -8  -8   7    2.20    1.00
  -8  -8   7    1.30    0.90
   7   8  -7    0.30    0.90
   7   8  -7   -0.10    0.90
  -7  -8   7   -1.20    0.70
  -7  -8   7   -0.10    0.90
   6   8  -7   14.70    1.50
   6   8  -7   15.60    1.60
  -6  -8   7   14.30    1.50
  -6  -8   7   11.50    1.30
   5   8  -7    3.60    0.90
   5   8  -7    4.40    1.00
  -5  -8   7    4.00    1.00
  -5  -8   7    2.40    0.80
   4   8  -7   39.20    2.10
   4   8  -7   39.20    2.10
  -4  -8   7   35.20    2.10
  -4  -8   7   37.20    2.20
   3   8  -7    2.30    0.80
   3   8  -7    3.70    0.80
  -3  -8   7    3.90    0.80
  -3  -8   7    2.80    0.80
   2   8  -7   84.99    3.60
   2   8  -7   94.99    3.60
  -2  -8   7   92.39    3.70
   1   8  -7  136.19    4.80
   1   8  -7  136.99    5.00
  -1  -8   7  135.09    5.10
   0   8  -7   18.10    1.40
   0   8  -7   15.70    1.10
   0   8  -7   14.40    1.20
   0  -8   7   15.30    1.30
  -1   8  -7    0.50    0.60
  -1   8  -7    0.70    0.70
   1  -8   7    0.00    0.60
  -2   8  -7   35.90    1.90
  -2   8  -7   35.30    1.90
   2  -8   7   31.60    1.90
   2  -8   7   35.30    2.10
  -3   8  -7   13.50    1.30
  -3   8  -7   19.10    1.40
   3  -8   7   16.50    1.40
   3  -8   7   19.30    1.80
  -4   8  -7   63.29    2.80
  -4   8  -7   61.89    2.80
   4  -8   7   63.09    2.90
   4  -8   7   64.69    3.40
  -5   8  -7    8.10    1.00
  -5   8  -7    8.10    1.10
   5  -8   7   10.20    1.70
  -6   8  -7    0.90    0.70
  -6   8  -7    0.50    0.80
   6  -8   7    1.70    1.20
   7  -8   7   14.40    2.20
   8  -8   7   11.40    2.20
  11   7  -7    1.80    1.30
  11   7  -7    0.30    1.30
 -11  -7   7   -0.40    1.00
 -11  -7   7   -0.70    1.10
  10   7  -7   -0.40    1.10
  10   7  -7    0.20    1.10
 -10  -7   7   -0.10    0.80
 -10  -7   7   -1.20    1.00
   9   7  -7    5.10    1.30
   9   7  -7    4.30    1.20
  -9  -7   7    4.20    1.10
  -9  -7   7    4.80    1.20
   8   7  -7    0.10    0.90
   8   7  -7    1.60    1.00
  -8  -7   7    1.00    1.00
  -8  -7   7    0.30    0.80
   7   7  -7    9.30    1.30
   7   7  -7   11.60    1.40
  -7  -7   7    9.80    1.20
  -7  -7   7   11.40    1.40
   6   7  -7   24.50    1.90
   6   7  -7   25.70    2.00
  -6  -7   7   24.10    1.80
  -6  -7   7   27.60    2.00
   5   7  -7   -0.70    0.70
   5   7  -7   -1.00    0.60
  -5  -7   7    0.10    0.70
  -5  -7   7    0.10    0.70
   4   7  -7  144.59    5.30
   4   7  -7  145.49    5.30
  -4  -7   7  137.99    5.30
  -4  -7   7  147.39    5.30
   3   7  -7   36.40    1.90
   3   7  -7   36.30    1.90
  -3  -7   7   33.20    1.90
   2   7  -7    2.00    0.60
   2   7  -7    0.80    0.60
  -2  -7   7    1.90    0.70
   1   7  -7   21.50    1.30
   1   7  -7   20.20    1.30
  -1  -7   7   19.40    1.40
   0   7  -7    2.20    0.60
   0   7  -7    0.70    0.50
   0  -7   7    1.40    0.60
  -1   7  -7   27.50    1.60
  -1   7  -7   27.20    1.60
   1  -7   7   28.30    1.60
   1  -7   7   28.00    1.70
  -2   7  -7    3.10    0.70
  -2   7  -7    3.80    0.70
   2  -7   7    5.30    1.00
   2  -7   7    3.30    0.70
  -3   7  -7   20.80    1.40
  -3   7  -7   18.60    1.40
   3  -7   7   21.90    1.50
   3  -7   7   19.40    1.80
  -4   7  -7  153.58    5.40
  -4   7  -7  152.38    5.50
   4  -7   7  148.39    5.40
   4  -7   7  149.88    6.00
  -5   7  -7    8.70    1.10
  -5   7  -7    7.60    1.00
   5  -7   7    8.80    1.60
  -6   7  -7    3.60    0.90
   6  -7   7    5.40    1.50
  -7   7  -7   27.40    2.00
   7  -7   7   28.10    2.80
   8  -7   7   31.10    3.20
  11   6  -7    3.30    1.40
  11   6  -7    3.40    1.30
 -11  -6   7    2.30    1.20
 -11  -6   7    2.00    1.10
  10   6  -7    4.30    1.40
  10   6  -7    4.40    1.30
 -10  -6   7    5.80    1.20
 -10  -6   7    5.80    1.30
   9   6  -7    8.90    1.40
   9   6  -7    9.80    1.50
  -9  -6   7    9.00    1.30
  -9  -6   7    9.20    1.40
   8   6  -7   26.20    2.10
   8   6  -7   24.50    2.10
  -8  -6   7   23.30    1.80
  -8  -6   7   23.00    1.90
   7   6  -7   21.90    2.00
   7   6  -7   24.20    1.90
  -7  -6   7   26.80    1.80
  -7  -6   7   27.00    2.00
   6   6  -7  237.18    8.20
   6   6  -7  236.48    8.30
  -6  -6   7  239.48    8.30
  -6  -6   7  233.68    8.10
   5   6  -7   57.89    2.60
   5   6  -7   49.20    2.50
  -5  -6   7   51.79    2.50
  -5  -6   7   49.80    2.40
   4   6  -7    3.80    0.80
   4   6  -7    4.50    0.80
  -4  -6   7    5.80    0.80
  -4  -6   7    4.20    0.80
   3   6  -7    2.00    0.70
   3   6  -7    1.60    0.60
  -3  -6   7    1.90    0.60
   2   6  -7   86.09    3.30
   2   6  -7   85.59    3.40
  -2  -6   7   86.59    3.40
   1   6  -7   29.50    1.60
   1   6  -7   29.80    1.50
  -1  -6   7   29.00    1.60
   0   6  -7   47.70    2.20
   0   6  -7   50.99    2.10
   0  -6   7   49.40    2.20
   0  -6   7   47.70    2.10
  -1   6  -7   32.80    1.60
  -1   6  -7   35.70    1.80
  -1   6  -7   35.80    1.70
   1  -6   7   30.80    1.70
   1  -6   7   36.70    1.80
  -2   6  -7    5.50    0.70
  -2   6  -7    6.10    0.80
   2  -6   7    4.70    0.90
   2  -6   7    5.30    0.80
  -3   6  -7   29.80    1.70
  -3   6  -7   29.60    1.60
   3  -6   7   30.50    1.70
   3  -6   7   33.10    2.10
  -4   6  -7    2.30    0.70
  -4   6  -7    1.50    0.70
   4  -6   7    3.00    1.00
   4  -6   7    1.90    0.70
  -5   6  -7   38.10    2.70
  -5   6  -7   34.80    2.00
   5  -6   7   33.70    2.60
  -6   6  -7   49.70    2.50
   6  -6   7   50.59    3.30
  -7   6  -7   -0.80    0.70
   7  -6   7   -1.10    1.20
   8  -6   7    4.10    1.80
  11   5  -7    8.30    1.60
 -11  -5   7    6.40    1.30
  10   5  -7    1.60    1.00
  10   5  -7    1.80    1.20
 -10  -5   7    2.60    1.00
 -10  -5   7    1.30    1.00
   9   5  -7    0.10    1.00
   9   5  -7   -0.40    0.90
  -9  -5   7   -1.10    0.80
  -9  -5   7   -1.10    0.70
   8   5  -7   -1.30    0.80
   8   5  -7   -0.90    0.80
  -8  -5   7   -0.60    0.80
  -8  -5   7    0.10    0.70
   7   5  -7    1.30    0.80
   7   5  -7    2.10    0.90
  -7  -5   7    0.20    0.70
  -7  -5   7    3.90    0.90
   6   5  -7    1.20    0.70
   6   5  -7    1.60    0.80
  -6  -5   7    1.40    0.70
  -6  -5   7    1.00    0.60
   5   5  -7    2.50    0.70
   5   5  -7    4.50    0.80
  -5  -5   7    3.70    0.70
  -5  -5   7    1.60    0.70
   4   5  -7    3.60    0.80
   4   5  -7    5.90    0.80
  -4  -5   7    5.60    0.80
  -4  -5   7    4.90    0.70
   3   5  -7  136.79    4.90
   3   5  -7  138.39    4.90
  -3  -5   7  136.69    4.90
   2   5  -7  159.28    5.50
   2   5  -7  152.48    5.40
  -2  -5   7  155.28    5.40
   1   5  -7   59.09    2.40
   1   5  -7   55.39    2.30
  -1  -5   7   57.19    2.20
  -1  -5   7   60.49    2.40
   0   5  -7   18.20    1.10
   0   5  -7   15.80    1.20
   0  -5   7   15.90    1.10
   0  -5   7   16.70    1.20
  -1   5  -7  130.79    4.60
  -1   5  -7  128.19    4.50
  -1   5  -7  130.19    4.60
   1  -5   7  129.19    4.70
   1  -5   7  129.49    4.60
  -2   5  -7  158.08    5.40
  -2   5  -7  147.29    5.20
  -2   5  -7  155.28    5.20
   2  -5   7  146.39    5.20
   2  -5   7  150.78    5.60
  -3   5  -7    5.60    0.80
  -3   5  -7    5.20    0.70
   3  -5   7    5.80    1.10
   3  -5   7    6.40    0.80
  -4   5  -7   51.39    2.40
  -4   5  -7   49.00    2.10
   4  -5   7   48.30    2.80
  -5   5  -7   27.00    1.80
   5  -5   7   28.20    2.40
  -6   5  -7    0.30    0.70
   6  -5   7    0.40    1.10
  -7   5  -7    6.20    1.10
   7  -5   7    3.20    1.50
  -8   5  -7   23.00    2.00
   8  -5   7   20.20    2.70
  12   4  -7    1.00    1.30
 -12  -4   7    1.80    1.20
  11   4  -7   -0.30    1.00
 -11  -4   7    2.80    1.00
  10   4  -7    4.40    1.20
  10   4  -7    4.20    1.40
   9   4  -7   25.40    2.10
   9   4  -7   20.40    1.80
  -9  -4   7   23.20    1.80
  -9  -4   7   24.00    2.00
   8   4  -7   -0.50    0.80
   8   4  -7   -0.90    0.70
  -8  -4   7    0.40    0.70
  -8  -4   7   -0.70    0.60
   7   4  -7   26.90    1.80
   7   4  -7   27.30    1.90
  -7  -4   7   27.80    1.80
  -7  -4   7   27.70    1.70
   6   4  -7   11.80    1.10
   6   4  -7   10.90    1.20
  -6  -4   7   12.30    1.10
  -6  -4   7   12.40    1.20
   5   4  -7  499.65   16.20
   5   4  -7  516.15   16.10
  -5  -4   7  493.55   16.10
  -5  -4   7  491.55   16.10
   4   4  -7   13.20    1.20
   4   4  -7   12.80    1.10
  -4  -4   7   14.10    1.00
   3   4  -7   11.20    1.00
   3   4  -7    8.50    0.90
  -3  -4   7    8.30    0.80
   2   4  -7   54.29    2.20
   2   4  -7   51.19    2.20
  -2  -4   7   52.89    2.20
  -2  -4   7   53.39    2.00
   1   4  -7  307.97   10.00
   1   4  -7  315.37   10.10
  -1  -4   7  296.87   10.00
  -1  -4   7  312.17   10.00
   0   4  -7   81.99    3.10
   0   4  -7   79.19    3.00
   0  -4   7   80.89    3.10
   0  -4   7   81.19    3.00
  -1   4  -7   29.20    1.50
  -1   4  -7   27.90    1.40
  -1   4  -7   31.80    1.50
   1  -4   7   30.60    1.50
   1  -4   7   27.60    1.70
  -2   4  -7    5.10    0.70
  -2   4  -7    4.20    0.60
  -2   4  -7    3.40    0.60
   2  -4   7    4.00    0.60
   2  -4   7    5.10    1.00
  -3   4  -7   84.89    3.10
  -3   4  -7   84.69    3.40
  -3   4  -7   91.09    3.40
   3  -4   7   81.59    3.10
   3  -4   7   89.29    3.90
  -4   4  -7   12.90    1.20
   4  -4   7   11.40    1.60
  -5   4  -7   32.90    1.90
   5  -4   7   34.80    2.70
  -6   4  -7    2.80    0.90
   6  -4   7    4.10    1.40
  -7   4  -7   39.30    2.40
   7  -4   7   35.70    3.00
  -8   4  -7   11.10    1.40
   8  -4   7    9.00    2.10
  12   3  -7    2.90    1.40
 -12  -3   7    1.70    1.10
  11   3  -7    5.10    1.30
 -11  -3   7    3.90    1.10
  10   3  -7   12.60    1.60
 -10  -3   7    9.00    1.30
   9   3  -7   20.10    1.80
   9   3  -7   20.50    1.70
  -9  -3   7   18.80    1.60
  -9  -3   7   18.10    1.70
   8   3  -7    3.80    1.00
   8   3  -7    3.50    0.90
  -8  -3   7    2.90    0.90
  -8  -3   7    2.40    0.80
   7   3  -7   41.00    2.30
   7   3  -7   38.70    2.00
  -7  -3   7   38.60    2.00
   6   3  -7   19.80    1.50
   6   3  -7   19.40    1.30
  -6  -3   7   20.50    1.40
   5   3  -7   91.19    3.40
   5   3  -7   85.59    3.50
  -5  -3   7   86.99    3.30
   4   3  -7   86.79    3.40
   4   3  -7   94.89    3.40
   4   3  -7   88.59    3.50
  -4  -3   7   87.59    3.30
  -4  -3   7   96.09    3.20
   3   3  -7  222.08    7.20
   3   3  -7  220.58    7.00
   3   3  -7  213.18    7.30
  -3  -3   7  210.08    7.10
  -3  -3   7  213.18    6.90
   2   3  -7   33.00    1.50
   2   3  -7   31.30    1.60
  -2  -3   7   37.70    1.50
  -2  -3   7   31.30    1.50
   1   3  -7   97.29    3.70
   1   3  -7   97.59    3.60
  -1  -3   7   93.69    3.50
  -1  -3   7  110.79    3.70
   0   3  -7   48.50    2.10
   0   3  -7   51.29    2.10
   0  -3   7   51.79    2.00
   0  -3   7   48.00    2.30
  -1   3  -7   41.70    2.00
  -1   3  -7   42.30    1.90
  -1   3  -7   44.70    1.80
   1  -3   7   47.00    1.80
  -2   3  -7   21.00    1.10
  -2   3  -7   26.10    1.40
  -2   3  -7   22.10    1.40
   2  -3   7   22.10    1.10
  -3   3  -7  143.19    5.30
  -3   3  -7  138.89    5.30
   3  -3   7  166.28    5.90
  -4   3  -7  334.67   11.40
  -4   3  -7  348.37   11.40
   4  -3   7  345.97   12.00
  -5   3  -7   21.00    1.70
   5  -3   7   24.90    2.40
  -6   3  -7    3.80    0.90
   6  -3   7    2.50    1.30
  -7   3  -7    1.80    0.90
   7  -3   7    1.10    1.40
  -8   3  -7   -0.70    0.90
   8  -3   7   -2.70    1.40
 -12  -2   7   11.80    1.60
  11   2  -7    3.80    1.30
 -11  -2   7    2.40    1.00
  10   2  -7    1.60    1.10
 -10  -2   7    2.10    0.90
   9   2  -7   25.20    2.10
  -9  -2   7   25.40    1.80
   8   2  -7  118.89    4.40
   8   2  -7  117.89    4.70
  -8  -2   7  113.59    4.50
  -8  -2   7  118.89    4.50
   7   2  -7    0.40    0.70
   7   2  -7   -0.20    0.60
  -7  -2   7    0.20    0.50
  -7  -2   7   -0.40    0.60
   6   2  -7   22.10    1.60
   6   2  -7   24.20    1.40
  -6  -2   7   21.80    1.30
  -6  -2   7   20.50    1.30
   5   2  -7  227.88    7.70
   5   2  -7  225.68    7.50
   5   2  -7  230.58    7.60
  -5  -2   7  222.78    7.50
   4   2  -7  114.99    4.30
   4   2  -7  122.19    4.20
   4   2  -7  119.49    4.20
  -4  -2   7  117.19    4.10
   3   2  -7  412.16   12.90
   3   2  -7  402.36   13.10
   3   2  -7  403.66   12.90
  -3  -2   7  401.86   12.80
  -3  -2   7  391.16   12.80
   2   2  -7  415.96   12.80
   2   2  -7  402.56   12.90
   2   2  -7  387.26   12.70
  -2  -2   7  396.06   12.70
  -2  -2   7  386.26   12.70
   1   2  -7   60.49    2.30
   1   2  -7   60.49    2.50
  -1  -2   7   59.39    2.20
  -1  -2   7   55.79    2.40
   0   2  -7  195.28    6.40
   0   2  -7  192.38    6.50
   0  -2   7  177.88    6.50
   0  -2   7  188.38    6.20
  -1   2  -7  150.98    5.40
  -1   2  -7  152.98    5.30
  -1   2  -7  160.18    5.10
   1  -2   7  149.09    5.70
   1  -2   7  160.18    5.10
  -2   2  -7   15.80    1.20
  -2   2  -7   16.50    1.20
   2  -2   7   16.80    1.60
  -3   2  -7   10.20    1.00
  -3   2  -7    9.50    1.10
   3  -2   7   12.90    1.60
  -4   2  -7   50.19    2.50
  -4   2  -7   53.49    2.60
   4  -2   7   55.89    3.20
  -5   2  -7   10.50    1.30
  -5   2  -7    8.80    1.20
   5  -2   7   12.70    1.90
  -6   2  -7   16.90    1.60
   6  -2   7   17.80    2.30
  -7   2  -7    2.70    1.00
   7  -2   7    3.30    1.60
  -8   2  -7   18.40    1.80
   8  -2   7   14.30    2.50
 -12  -1   7   33.50    2.50
  11   1  -7   -0.40    0.90
 -11  -1   7    0.40    0.90
  10   1  -7    0.20    0.90
 -10  -1   7   -0.60    0.70
   9   1  -7    4.60    1.10
  -9  -1   7    4.70    0.90
   8   1  -7   30.90    2.00
  -8  -1   7   30.50    1.80
   7   1  -7    7.50    1.10
   7   1  -7    6.60    0.80
   7   1  -7    7.30    1.10
  -7  -1   7    6.70    0.80
  -7  -1   7    5.60    0.80
   6   1  -7   10.40    1.10
   6   1  -7   11.50    1.00
   6   1  -7   11.20    1.10
   5   1  -7   34.40    1.80
   5   1  -7   36.40    1.60
   5   1  -7   36.40    1.80
  -5  -1   7   34.50    1.60
   4   1  -7  197.88    6.90
   4   1  -7  208.18    6.70
   4   1  -7  207.38    6.90
  -4  -1   7  200.28    6.70
   3   1  -7  215.18    7.20
   3   1  -7  223.68    7.20
   3   1  -7  214.08    7.00
  -3  -1   7  211.98    7.00
  -3  -1   7  202.28    7.10
   2   1  -7  728.23   22.60
   2   1  -7  714.83   22.40
   2   1  -7  696.13   22.50
  -2  -1   7  707.83   22.50
  -2  -1   7  713.33   22.30
   1   1  -7    8.20    0.80
  -1  -1   7    5.70    0.50
   0   1  -7  174.28    6.20
   0   1  -7  173.18    6.00
   0  -1   7  175.98    5.80
   0  -1   7  191.78    6.30
  -1   1  -7  286.37    9.50
  -1   1  -7  298.97    9.40
   1  -1   7  269.77    9.70
  -2   1  -7  314.57   10.40
  -2   1  -7  307.37   10.20
   2  -1   7  306.37   10.70
  -3   1  -7  237.58    8.00
  -3   1  -7  235.68    8.10
   3  -1   7  228.08    8.50
  -4   1  -7   -0.40    0.60
  -4   1  -7    1.20    0.80
   4  -1   7    0.50    1.10
  -5   1  -7   67.29    3.20
  -5   1  -7   66.49    3.10
   5  -1   7   65.79    3.90
  -6   1  -7    2.50    0.90
   6  -1   7    1.80    1.50
  -7   1  -7    4.20    1.10
   7  -1   7    6.90    2.00
  -8   1  -7   18.20    1.90
   8  -1   7   19.70    2.80
 -12   0   7    0.90    1.10
 -11   0   7    2.90    1.00
  10   0  -7    0.30    0.90
 -10   0   7   -0.50    0.70
   9   0  -7   47.40    2.50
   9   0  -7   45.30    3.10
  -9   0   7   44.10    2.30
   8   0  -7   10.80    1.40
   8   0  -7   11.80    1.30
  -8   0   7   10.60    1.10
   7   0  -7  233.98    8.10
   7   0  -7  228.48    8.30
  -7   0   7  244.68    8.00
   6   0  -7   24.30    1.50
   6   0  -7   24.30    1.70
   6   0  -7   28.30    1.70
  -6   0   7   28.30    1.40
   5   0  -7   44.10    2.20
   5   0  -7   45.40    2.10
   5   0  -7   42.40    1.80
  -5   0   7   48.90    1.90
   4   0  -7  192.18    7.00
   4   0  -7  224.58    7.20
   4   0  -7  191.18    6.70
  -4   0   7  220.28    6.80
   3   0  -7   78.19    3.10
   3   0  -7   70.29    3.00
   3   0  -7   77.79    2.80
  -3   0   7   80.39    2.80
  -3   0   7   81.19    3.10
   2   0  -7    5.80    0.80
   2   0  -7    7.10    0.80
   2   0  -7    6.10    0.60
  -2   0   7    7.80    0.60
  -2   0   7    7.30    0.80
   1   0  -7  311.57   10.20
   1   0  -7  327.47   10.50
   1   0  -7  309.27   10.40
  -1   0   7  320.67   10.40
  -1   0   7  307.87   10.00
   0   0  -7  360.06   12.10
   0   0  -7  364.26   11.90
   0   0  -7  367.26   12.20
   0   0   7  385.26   12.20
  -1   0  -7   89.79    3.30
  -1   0  -7   84.59    3.50
   1   0   7   88.39    3.80
  -2   0  -7   70.99    3.20
  -2   0  -7   73.29    3.00
   2   0   7   75.89    3.50
  -3   0  -7   -0.70    0.60
  -3   0  -7    0.00    0.50
   3   0   7    0.60    1.10
  -4   0  -7   10.40    1.30
  -4   0  -7   11.10    1.20
   4   0   7   12.90    1.80
  -5   0  -7   29.90    2.20
  -5   0  -7   29.20    1.90
   5   0   7   25.00    2.50
  -6   0  -7    0.70    0.90
  -6   0  -7    1.20    1.00
   6   0   7    1.70    1.50
  -7   0  -7    3.30    1.10
   7   0   7    5.90    1.90
  -8   0  -7   18.60    2.00
   8   0   7   20.40    3.10
 -12   1   7   -1.00    1.00
 -11   1   7   21.40    1.80
  10  -1  -7   -0.60    0.90
 -10   1   7    0.20    0.70
   9  -1  -7    1.00    1.00
   9  -1  -7    4.60    1.10
  -9   1   7    2.50    0.80
   8  -1  -7    1.20    1.00
   8  -1  -7    1.40    0.80
  -8   1   7    1.80    0.70
   7  -1  -7   33.20    1.90
   7  -1  -7   32.90    2.20
  -7   1   7   32.80    1.70
   6  -1  -7    1.80    0.70
   6  -1  -7    4.40    0.90
  -6   1   7    3.60    0.60
   5  -1  -7    2.20    0.60
   5  -1  -7    1.90    0.60
   5  -1  -7    1.70    0.80
  -5   1   7    1.30    0.40
   4  -1  -7    7.50    1.00
   4  -1  -7    8.60    0.90
   4  -1  -7    7.80    0.70
  -4   1   7    7.40    0.70
   3  -1  -7   47.00    1.80
   3  -1  -7   44.10    2.30
   3  -1  -7   48.30    2.20
  -3   1   7   50.29    1.90
  -3   1   7   47.80    2.30
   2  -1  -7   70.79    2.90
   2  -1  -7   72.69    2.60
   2  -1  -7   68.59    3.00
  -2   1   7   72.19    2.50
  -2   1   7   72.09    3.00
   1  -1  -7    3.90    0.70
   1  -1  -7    6.10    0.90
   1  -1  -7    4.80    0.60
  -1   1   7    5.60    0.90
   0  -1  -7    1.90    0.50
   0  -1  -7    1.90    0.70
   0  -1  -7    1.60    0.70
   0   1   7    1.90    0.80
  -1  -1  -7   37.60    1.80
  -1  -1  -7   33.00    2.00
  -2  -1  -7  104.89    4.00
  -2  -1  -7  106.59    4.30
  -3  -1  -7    0.20    0.80
  -3  -1  -7    0.60    0.60
   3   1   7    3.60    1.40
  -4  -1  -7    9.50    1.30
  -4  -1  -7    8.40    1.10
  -5  -1  -7    3.80    1.20
  -5  -1  -7    3.30    1.00
   5   1   7    7.60    1.70
  -6  -1  -7    2.00    1.00
  -6  -1  -7    1.70    1.10
   6   1   7    1.20    1.70
  -7  -1  -7   -0.90    1.10
  -7  -1  -7    0.70    1.00
   7   1   7    0.10    1.30
   7   1   7   -1.30    1.70
 -12   2   7   20.10    1.90
  11  -2  -7   50.69    3.50
 -11   2   7   50.39    2.80
  10  -2  -7   11.70    1.80
 -10   2   7   11.40    1.30
   9  -2  -7    9.60    1.70
   9  -2  -7   10.10    1.70
  -9   2   7    9.80    1.20
   8  -2  -7   28.80    1.80
   8  -2  -7   24.50    2.30
  -8   2   7   21.50    1.50
   7  -2  -7    8.50    1.30
  -7   2   7    8.00    0.90
   6  -2  -7   50.59    2.30
   6  -2  -7   52.69    2.70
  -6   2   7   49.50    2.10
   5  -2  -7    1.20    0.60
   5  -2  -7    1.60    0.90
  -5   2   7    1.20    0.50
   4  -2  -7  210.88    7.50
   4  -2  -7  214.68    6.90
   4  -2  -7  210.68    7.20
  -4   2   7  203.58    6.90
   3  -2  -7  132.79    5.00
   3  -2  -7  130.19    4.30
   3  -2  -7  132.89    4.80
  -3   2   7  126.89    4.90
  -3   2   7  125.29    4.30
   2  -2  -7  225.08    7.50
   2  -2  -7  220.88    7.70
   2  -2  -7  216.18    7.20
  -2   2   7  210.98    7.60
   1  -2  -7  122.09    4.70
   1  -2  -7  122.49    4.60
   1  -2  -7  117.39    4.20
  -1   2   7  118.39    4.60
   0  -2  -7   62.79    3.00
   0  -2  -7   66.59    2.60
   0  -2  -7   69.29    3.00
   0   2   7   64.39    3.00
  -1  -2  -7   83.29    3.60
  -1  -2  -7   80.89    3.50
  -1  -2  -7   83.89    3.20
   1   2   7   78.19    3.60
  -2  -2  -7    4.90    1.00
  -2  -2  -7    4.20    0.80
   2   2   7    8.20    1.40
  -3  -2  -7    2.90    0.80
  -3  -2  -7    0.40    0.90
   3   2   7    2.90    1.30
  -4  -2  -7    2.70    0.90
  -4  -2  -7    1.50    1.00
   4   2   7    4.70    1.60
  -5  -2  -7    2.00    0.90
  -5  -2  -7    2.10    1.10
   5   2   7    2.90    1.60
  -6  -2  -7   12.20    1.80
  -6  -2  -7   15.30    1.70
   6   2   7   14.80    2.40
  -7  -2  -7   19.30    2.00
  -7  -2  -7   17.60    2.20
   7   2   7   15.50    2.10
   7   2   7   23.30    3.10
  12  -3  -7   10.60    2.20
 -12   3   7   13.30    1.60
  11  -3  -7    8.20    1.90
 -11   3   7    7.30    1.20
  10  -3  -7   11.30    1.90
 -10   3   7   15.40    1.40
   9  -3  -7   56.59    3.40
  -9   3   7   53.89    2.60
   8  -3  -7    8.60    1.10
   8  -3  -7    9.10    1.60
  -8   3   7    7.30    1.00
   7  -3  -7    1.70    1.00
   7  -3  -7    1.50    0.70
  -7   3   7    3.00    0.70
   6  -3  -7    7.30    1.30
   6  -3  -7    7.70    1.00
  -6   3   7    8.20    0.80
   5  -3  -7    6.10    0.80
   5  -3  -7    4.90    1.10
  -5   3   7    4.80    0.60
   4  -3  -7   41.60    2.40
   4  -3  -7   40.30    2.10
  -4   3   7   40.50    1.70
   3  -3  -7  248.58    8.50
   3  -3  -7  247.98    8.10
   3  -3  -7  259.07    8.80
  -3   3   7  249.88    8.70
  -3   3   7  242.38    8.00
   2  -3  -7  157.38    5.90
   2  -3  -7  157.08    5.70
   2  -3  -7  153.68    5.20
  -2   3   7  155.08    5.80
   1  -3  -7   75.09    3.20
   1  -3  -7   71.69    3.30
   1  -3  -7   69.99    2.70
  -1   3   7   71.29    3.30
   0  -3  -7   10.20    0.90
   0  -3  -7   11.50    1.40
   0  -3  -7   10.60    1.20
   0   3   7    8.30    1.20
  -1  -3  -7   45.90    2.10
  -1  -3  -7   45.70    2.50
  -2  -3  -7    3.70    0.80
  -2  -3  -7    2.70    0.90
   2   3   7    3.90    1.20
  -3  -3  -7   74.69    3.60
  -3  -3  -7   65.69    3.10
   3   3   7   73.99    4.00
  -4  -3  -7    6.40    1.10
  -4  -3  -7    6.10    1.30
   4   3   7    3.20    1.60
  -5  -3  -7    8.70    1.40
  -5  -3  -7   12.10    1.70
   5   3   7   11.30    2.10
  -6  -3  -7   27.20    2.20
  -6  -3  -7   24.30    2.40
   6   3   7   18.40    2.70
  -7  -3  -7    3.50    1.40
  -7  -3  -7    1.60    1.40
   7   3   7    1.50    1.40
   7   3   7    2.50    2.50
  11  -4  -7   12.00    2.10
 -11   4   7   14.00    1.50
  10  -4  -7    3.60    1.50
 -10   4   7    4.50    1.00
   9  -4  -7   20.30    2.20
  -9   4   7   19.50    1.60
   8  -4  -7   22.90    2.30
  -8   4   7   23.50    1.50
   7  -4  -7   13.00    1.80
   7  -4  -7   14.60    1.30
  -7   4   7   12.60    1.10
   6  -4  -7    2.80    1.20
   6  -4  -7    4.10    0.80
  -6   4   7    5.30    0.70
   5  -4  -7    0.50    0.60
   5  -4  -7    0.40    0.90
  -5   4   7    1.10    0.50
   4  -4  -7    2.10    0.70
   4  -4  -7    0.60    0.90
  -4   4   7    2.20    0.50
   3  -4  -7    4.20    1.10
   3  -4  -7    5.00    0.90
  -3   4   7    4.80    1.10
   2  -4  -7  114.79    4.10
   2  -4  -7  113.29    4.50
   2  -4  -7  119.69    4.90
  -2   4   7  118.89    4.80
   1  -4  -7    5.00    0.70
   1  -4  -7    3.90    1.10
   1  -4  -7    5.00    0.90
   0  -4  -7   50.99    2.90
   0  -4  -7   55.29    2.80
   0  -4  -7   50.39    2.30
   0   4   7   59.19    3.00
  -1  -4  -7   37.80    2.50
  -1  -4  -7   33.10    1.90
  -1  -4  -7   34.90    2.30
   1   4   7   45.00    2.60
  -2  -4  -7   61.69    2.90
  -2  -4  -7   61.59    3.30
   2   4   7   78.09    3.80
  -3  -4  -7   10.80    1.60
  -3  -4  -7   15.10    1.50
   3   4   7   18.20    2.20
  -4  -4  -7    3.50    1.00
  -4  -4  -7    0.90    1.10
   4   4   7    3.40    1.60
  -5  -4  -7    7.90    1.30
  -5  -4  -7    7.60    1.60
   5   4   7   10.40    2.20
  -6  -4  -7    3.90    1.50
  -6  -4  -7    6.80    1.40
   6   4   7    9.50    2.30
  11  -5  -7   15.50    2.50
 -11   5   7   19.30    1.80
  10  -5  -7    7.50    1.80
 -10   5   7    7.50    1.10
   9  -5  -7    5.20    1.50
  -9   5   7    5.40    1.00
   8  -5  -7   25.70    2.50
  -8   5   7   24.70    1.70
   7  -5  -7   12.50    1.80
  -7   5   7    8.00    1.00
   6  -5  -7   10.90    1.70
   6  -5  -7   11.00    1.20
  -6   5   7    8.80    0.90
   5  -5  -7   10.50    1.60
   5  -5  -7    9.50    1.10
  -5   5   7   10.40    0.90
   4  -5  -7   54.89    3.10
   4  -5  -7   54.29    2.60
   3  -5  -7   38.80    2.20
   3  -5  -7   38.20    2.60
  -3   5   7   38.80    2.60
   2  -5  -7   70.49    3.60
   2  -5  -7   71.29    3.20
  -2   5   7   67.79    3.50
   1  -5  -7   78.89    3.00
   1  -5  -7   77.69    3.80
   1  -5  -7   76.59    3.50
  -1   5   7   74.89    3.70
   0  -5  -7    0.60    0.70
   0  -5  -7    0.30    0.60
   0  -5  -7    0.20    0.90
   0   5   7   -1.40    0.90
  -1  -5  -7   16.30    1.80
  -1  -5  -7   24.80    2.10
  -1  -5  -7   18.10    1.50
   1   5   7   22.50    2.20
  -2  -5  -7    7.40    1.30
  -2  -5  -7    7.40    1.10
   2   5   7    7.90    1.50
  -3  -5  -7    3.10    1.20
  -3  -5  -7    4.10    0.90
   3   5   7    3.20    1.50
  -4  -5  -7   -0.50    1.10
  -4  -5  -7    0.10    0.90
   4   5   7   -0.50    1.50
  -5  -5  -7   10.70    1.60
  -5  -5  -7   13.80    2.00
   5   5   7   13.00    2.40
  -6  -5  -7    0.40    1.50
   6   5   7    0.90    1.60
  11  -6  -7   23.40    2.90
 -11   6   7   18.80    1.70
  10  -6  -7   34.40    3.30
 -10   6   7   29.20    2.10
   9  -6  -7    1.70    1.50
  -9   6   7    3.20    0.90
   8  -6  -7    0.40    1.20
  -8   6   7    1.50    0.70
   7  -6  -7    4.30    1.40
  -7   6   7    3.80    0.80
   6  -6  -7    5.60    1.50
  -6   6   7    5.20    0.80
   5  -6  -7    2.70    0.70
   5  -6  -7    2.30    1.20
  -5   6   7    3.50    0.80
   4  -6  -7  109.49    4.40
   4  -6  -7  114.69    5.00
  -4   6   7  109.79    4.90
   3  -6  -7  220.38    8.20
   3  -6  -7  205.18    7.60
  -3   6   7  216.78    8.10
   2  -6  -7   11.00    1.70
   2  -6  -7   13.80    1.40
  -2   6   7   12.70    1.80
   1  -6  -7   -1.10    0.90
  -1   6   7    1.00    1.20
   0  -6  -7    0.30    0.60
   0  -6  -7    0.10    0.80
   0  -6  -7    0.00    1.00
   0   6   7    1.60    1.10
  -1  -6  -7   -0.50    0.80
  -1  -6  -7    0.00    0.60
  -1  -6  -7   -0.10    1.00
   1   6   7   -0.90    1.00
  -2  -6  -7   13.70    1.80
  -2  -6  -7   13.10    1.50
   2   6   7   16.10    2.00
  -3  -6  -7   -0.30    0.80
  -3  -6  -7    0.60    1.10
   3   6   7    0.70    1.40
  -4  -6  -7   15.40    1.80
  -4  -6  -7   13.10    2.00
   4   6   7   12.60    2.20
  -5  -6  -7    1.20    1.30
   5   6   7    1.50    1.90
  10  -7  -7   26.00    3.00
 -10   7   7   30.50    2.20
   9  -7  -7   35.10    3.30
  -9   7   7   31.70    2.10
   8  -7  -7    2.90    1.40
  -8   7   7    3.40    0.90
   7  -7  -7    9.90    1.80
  -7   7   7   11.20    1.10
   6  -7  -7    5.20    1.50
  -6   7   7    3.30    0.80
   5  -7  -7    0.40    1.10
   4  -7  -7   65.99    3.80
   4  -7  -7   64.09    3.10
  -4   7   7   70.29    3.80
   3  -7  -7   64.29    3.70
   3  -7  -7   66.69    3.20
  -3   7   7   70.49    3.80
   2  -7  -7    0.20    0.70
   2  -7  -7    0.60    1.10
  -2   7   7    0.80    1.20
   1  -7  -7    6.70    1.50
   1  -7  -7   10.90    1.40
  -1   7   7    8.60    1.60
   0  -7  -7    5.90    1.40
   0  -7  -7    3.50    1.10
   0   7   7    4.40    1.40
  -1  -7  -7    0.30    0.70
  -1  -7  -7    1.80    1.20
  -1  -7  -7    1.10    1.10
   1   7   7    0.20    1.20
  -2  -7  -7   -0.20    0.80
  -2  -7  -7    1.60    1.30
  -2  -7  -7    0.90    1.10
   2   7   7    1.20    1.40
  -3  -7  -7    3.20    1.10
  -3  -7  -7    2.00    1.30
   3   7   7    4.30    1.70
  -4  -7  -7   19.10    2.30
  -4  -7  -7   18.00    2.00
   4   7   7   20.80    2.70
   9  -8  -7   38.10    3.60
  -9   8   7   35.00    2.30
   8  -8  -7   16.90    2.60
  -8   8   7   15.50    1.50
   7  -8  -7    0.20    1.40
  -7   8   7   -0.90    0.70
   6  -8  -7   -1.60    1.20
   5  -8  -7   20.90    2.40
   4  -8  -7    3.80    1.20
   4  -8  -7    0.20    1.20
  -4   8   7    4.60    1.50
   3  -8  -7   77.39    4.30
   3  -8  -7   73.69    3.60
  -3   8   7   83.39    4.30
   2  -8  -7   75.69    3.70
   2  -8  -7   76.99    4.20
  -2   8   7   70.89    4.00
   1  -8  -7    0.20    0.90
   1  -8  -7    2.50    1.40
  -1   8   7    1.30    1.30
   0  -8  -7   10.70    1.60
   0  -8  -7    9.00    1.80
   0   8   7    8.50    1.80
  -1  -8  -7    9.70    1.90
  -1  -8  -7   14.40    1.80
   1   8   7   12.30    2.00
  -2  -8  -7    3.20    1.10
  -2  -8  -7    0.70    0.90
  -2  -8  -7    0.60    1.40
   2   8   7   -0.90    1.30
  -3  -8  -7   -1.10    0.90
  -3  -8  -7   -0.10    1.10
   3   8   7   -1.20    1.50
   8  -9  -7   -1.00    1.40
  -8   9   7   -0.60    0.80
   7  -9  -7    4.60    1.70
   6  -9  -7    6.10    1.70
   5  -9  -7    2.00    1.50
  -5   9   7    1.70    1.50
   4  -9  -7   10.10    2.00
  -4   9   7   13.10    2.00
   3  -9  -7    0.30    0.90
   3  -9  -7    1.10    1.40
  -3   9   7   -0.40    1.40
   2  -9  -7   57.99    3.80
   2  -9  -7   53.49    3.20
  -2   9   7   48.40    3.60
   1  -9  -7   44.60    3.00
   1  -9  -7   40.20    3.30
  -1   9   7   48.20    3.50
   0  -9  -7    9.10    1.90
   0  -9  -7   13.90    1.90
   0   9   7   13.60    2.10
  -1  -9  -7   -0.30    1.10
  -1  -9  -7   -2.40    1.20
   1   9   7    0.30    1.40
  -2  -9  -7    6.70    2.00
  -2  -9  -7    5.70    1.60
   2   9   7    3.50    1.80
   7 -10  -7   -3.20    1.40
   6 -10  -7    2.00    1.60
   5 -10  -7    1.20    1.50
  -5  10   7    1.50    1.60
   4 -10  -7    9.40    2.10
  -4  10   7   14.80    2.30
   3 -10  -7    0.30    1.50
  -3  10   7   -2.50    1.40
   2 -10  -7   33.40    2.60
   2 -10  -7   33.20    3.20
  -2  10   7   32.70    3.10
   1 -10  -7    6.10    1.50
   1 -10  -7    9.40    2.00
  -1  10   7   10.40    2.00
   0 -10  -7    5.10    1.80
   0 -10  -7    4.00    1.40
   0  10   7    3.10    1.70
   4  14  -8    4.10    1.30
  -4 -14   8    4.30    1.30
   3  14  -8    8.50    1.50
   3  14  -8    8.30    1.50
  -3 -14   8    7.40    1.50
   2  14  -8   -2.40    0.90
   2  14  -8    2.40    1.20
  -2 -14   8    1.40    1.10
   1  14  -8    3.40    1.20
   1  14  -8    4.90    1.40
  -1 -14   8    5.50    1.30
   0  14  -8   -1.30    0.90
   0  14  -8    0.60    1.00
   0 -14   8    0.30    1.00
  -1  14  -8    5.90    1.40
   1 -14   8    6.40    1.40
  -2  14  -8   10.70    1.60
   2 -14   8   10.30    1.60
  -3  14  -8    0.40    1.30
   3 -14   8   -0.10    1.30
   6  13  -8    1.70    1.20
   6  13  -8    2.90    1.40
  -6 -13   8    2.10    1.20
  -6 -13   8    3.30    1.40
   5  13  -8   -0.10    1.10
   5  13  -8   -0.50    0.90
  -5 -13   8    1.30    1.10
  -5 -13   8   -0.50    1.00
   4  13  -8    1.60    1.10
  -4 -13   8    1.70    1.10
  -4 -13   8    4.30    1.20
   3  13  -8    1.50    1.00
  -3 -13   8   -0.20    0.90
   2  13  -8    3.10    1.10
   2  13  -8    7.80    1.40
  -2 -13   8    3.40    1.10
   1  13  -8    1.90    1.10
   1  13  -8    0.50    0.90
  -1 -13   8    1.30    1.00
   0  13  -8   43.10    2.80
   0  13  -8   46.80    2.70
   0 -13   8   47.20    2.90
  -1  13  -8   61.09    3.10
  -1  13  -8   61.29    3.30
   1 -13   8   61.49    3.30
  -2  13  -8   20.20    1.90
   2 -13   8   16.70    1.90
  -3  13  -8   23.40    2.00
   3 -13   8   25.80    2.20
  -4  13  -8   11.10    1.50
   4 -13   8   10.90    1.60
   7  12  -8    1.50    1.30
   7  12  -8    0.60    1.20
  -7 -12   8   -1.40    1.00
  -7 -12   8    0.80    1.10
   6  12  -8    1.90    1.20
   6  12  -8   -0.80    0.90
  -6 -12   8    2.70    1.10
  -6 -12   8    1.00    1.20
   5  12  -8    1.50    1.00
   5  12  -8    1.40    1.10
  -5 -12   8    0.80    1.00
  -5 -12   8    1.30    1.10
   4  12  -8    7.80    1.40
   4  12  -8    5.70    1.20
  -4 -12   8    5.90    1.30
  -4 -12   8    4.80    1.20
   3  12  -8    3.10    1.10
  -3 -12   8    4.30    1.10
   2  12  -8    2.10    1.00
  -2 -12   8    2.60    1.00
   1  12  -8   21.70    1.90
   1  12  -8   21.70    1.90
  -1 -12   8   19.20    1.80
   0  12  -8   37.00    2.40
   0  12  -8   34.80    2.20
   0 -12   8   35.60    2.50
  -1  12  -8   68.49    3.30
  -1  12  -8   65.89    3.20
   1 -12   8   68.09    3.50
  -2  12  -8   19.80    1.80
  -2  12  -8   21.60    1.80
   2 -12   8   24.90    2.10
  -3  12  -8    1.20    1.00
   3 -12   8    3.30    1.10
  -4  12  -8   -0.30    0.90
   4 -12   8   -1.40    0.90
  -5  12  -8    2.10    1.10
   5 -12   8    3.00    1.20
   8  11  -8    0.50    1.20
   8  11  -8    0.90    1.30
  -8 -11   8    0.80    1.20
  -8 -11   8    1.10    1.00
   7  11  -8   49.90    3.20
   7  11  -8   46.80    3.10
  -7 -11   8   47.90    2.90
  -7 -11   8   48.90    3.20
   6  11  -8   14.10    1.70
   6  11  -8    9.60    1.60
  -6 -11   8   14.00    1.60
  -6 -11   8   12.30    1.60
   5  11  -8   23.20    2.00
   5  11  -8   27.80    2.20
  -5 -11   8   26.70    2.10
  -5 -11   8   22.90    2.10
   4  11  -8    8.20    1.20
   4  11  -8    7.40    1.20
  -4 -11   8   11.30    1.40
  -4 -11   8   10.70    1.40
   3  11  -8   13.80    1.40
   3  11  -8   14.00    1.50
  -3 -11   8   14.00    1.60
   2  11  -8    1.20    0.90
  -2 -11   8    3.20    1.00
   1  11  -8    0.60    0.80
   1  11  -8   -0.30    0.90
  -1 -11   8    0.10    0.80
   0  11  -8   25.50    1.90
   0  11  -8   23.20    1.80
   0 -11   8   22.50    1.90
  -1  11  -8   18.20    1.50
  -1  11  -8   19.80    1.70
   1 -11   8   16.90    1.70
  -2  11  -8    3.20    1.00
  -2  11  -8    4.30    1.00
   2 -11   8    3.60    1.10
  -3  11  -8    3.60    1.10
  -3  11  -8    7.50    1.10
   3 -11   8    3.80    1.10
  -4  11  -8    4.30    1.10
   4 -11   8    3.00    1.00
  -5  11  -8    0.00    0.90
   5 -11   8   -1.10    0.80
  -6  11  -8    1.00    1.00
   9  10  -8    2.30    1.40
   9  10  -8    3.30    1.40
  -9 -10   8    4.00    1.20
  -9 -10   8    3.70    1.50
   8  10  -8    4.00    1.40
   8  10  -8    1.50    1.20
  -8 -10   8    3.10    1.10
  -8 -10   8    3.20    1.20
   7  10  -8    8.60    1.50
   7  10  -8   10.80    1.60
  -7 -10   8    9.10    1.50
  -7 -10   8    6.30    1.20
   6  10  -8   12.30    1.60
   6  10  -8    9.90    1.50
  -6 -10   8   13.30    1.60
  -6 -10   8   10.00    1.40
   5  10  -8    4.30    1.10
   5  10  -8    4.40    1.00
  -5 -10   8    3.70    1.00
  -5 -10   8    2.40    0.90
   4  10  -8   88.19    3.80
   4  10  -8   87.69    3.90
  -4 -10   8   85.89    3.90
  -4 -10   8   88.19    3.90
   3  10  -8    8.10    1.20
   3  10  -8    5.20    1.00
  -3 -10   8    7.90    1.20
   2  10  -8    7.20    1.00
   2  10  -8    5.80    1.10
  -2 -10   8    8.70    1.20
   1  10  -8    9.50    1.20
  -1 -10   8    9.30    1.20
   0  10  -8    6.60    1.00
   0  10  -8    8.50    1.30
   0 -10   8    7.40    1.20
  -1  10  -8   37.30    2.10
  -1  10  -8   31.10    2.10
   1 -10   8   31.70    2.20
  -2  10  -8    0.00    0.80
  -2  10  -8   -0.10    0.70
   2 -10   8   -1.00    0.70
  -3  10  -8    3.80    0.90
  -3  10  -8    2.10    0.90
   3 -10   8    1.70    0.90
  -4  10  -8    2.60    1.00
  -4  10  -8    1.40    0.80
   4 -10   8    1.50    0.90
  -5  10  -8   12.50    1.40
   5 -10   8   13.80    1.50
  -6  10  -8    0.00    0.90
   6 -10   8    0.20    1.80
  10   9  -8    1.30    1.30
 -10  -9   8    1.20    1.10
 -10  -9   8    2.20    1.30
   9   9  -8    4.80    1.40
   9   9  -8    5.40    1.40
  -9  -9   8    4.10    1.10
  -9  -9   8    4.20    1.30
   8   9  -8    0.40    1.10
   8   9  -8    0.70    1.10
  -8  -9   8    1.50    0.90
  -8  -9   8    0.40    1.00
   7   9  -8    3.50    1.20
   7   9  -8    5.30    1.20
  -7  -9   8    6.50    1.30
  -7  -9   8    4.70    1.10
   6   9  -8   -0.40    0.90
   6   9  -8    0.40    0.80
  -6  -9   8   -0.20    0.80
  -6  -9   8    1.20    0.80
   5   9  -8   -0.60    0.80
   5   9  -8    1.00    0.80
  -5  -9   8   -1.00    0.80
  -5  -9   8    0.20    0.70
   4   9  -8   72.89    3.30
   4   9  -8   73.19    3.30
  -4  -9   8   75.29    3.30
  -4  -9   8   74.89    3.30
   3   9  -8  126.59    4.80
   3   9  -8  118.79    4.70
  -3  -9   8  127.69    4.90
   2   9  -8   48.00    2.50
   2   9  -8   47.30    2.30
  -2  -9   8   49.60    2.50
   1   9  -8   24.80    1.70
   1   9  -8   24.00    1.60
  -1  -9   8   24.30    1.80
   0   9  -8  113.89    4.40
   0   9  -8  110.29    4.50
   0  -9   8  123.39    4.60
  -1   9  -8  109.89    4.50
  -1   9  -8  118.59    4.40
   1  -9   8  113.69    4.60
  -2   9  -8   85.39    3.50
  -2   9  -8   79.59    3.50
   2  -9   8   86.49    3.60
  -3   9  -8   11.50    1.30
  -3   9  -8   12.00    1.20
   3  -9   8   10.30    1.20
  -4   9  -8   11.90    1.30
  -4   9  -8   10.40    1.20
   4  -9   8    9.80    1.20
  -5   9  -8    2.90    0.90
  -5   9  -8    2.30    0.90
   5  -9   8    3.40    1.30
   6  -9   8    3.50    1.50
   7  -9   8   -0.10    1.40
  10   8  -8   -0.30    1.10
  10   8  -8    0.70    1.20
 -10  -8   8   -1.40    1.00
 -10  -8   8    0.20    0.90
   9   8  -8    7.60    1.50
   9   8  -8    7.10    1.50
  -9  -8   8    8.10    1.30
  -9  -8   8    6.40    1.40
   8   8  -8    0.30    1.00
   8   8  -8   -0.40    1.00
  -8  -8   8   -0.70    0.90
  -8  -8   8   -0.80    0.70
   7   8  -8   12.30    1.50
   7   8  -8    9.20    1.30
  -7  -8   8    9.10    1.30
  -7  -8   8   10.70    1.40
   6   8  -8   27.20    2.00
   6   8  -8   29.00    2.10
  -6  -8   8   27.80    1.90
  -6  -8   8   27.30    2.10
   5   8  -8   26.80    1.90
   5   8  -8   25.40    1.90
  -5  -8   8   28.30    1.90
  -5  -8   8   29.60    2.00
   4   8  -8    1.90    0.80
   4   8  -8    1.30    0.70
  -4  -8   8    0.00    0.70
   3   8  -8   55.29    2.60
   3   8  -8   59.29    2.70
  -3  -8   8   59.09    2.70
   2   8  -8   62.09    2.70
[truncated: 140,724 more chars]
